# Supplementary material for: Coupled Attitude-Orbit Dynamics and Control for an Electric Sail in a Heliocentric Transfer Mission
Source: PLoS One. 2015 May 7;10(5):e0125901. doi: 10.1371/journal.pone.0125901 (PMC4423971; doi:10.1371/journal.pone.0125901)
Supplement: S1 File — (ZIP) [file pone.0125901.s001.zip]

Archive with 56 entries (54 files):
- Attitude Control/
- Attitude Control/DATA.mat
- Attitude Control/FeedbackLinearization1.m
- Attitude Control/Fig 10a.eps
- Attitude Control/Fig 10b.eps
- Attitude Control/Fig 10c.eps
- Attitude Control/Fig 7.eps
- Attitude Control/Fig 8a.eps
- Attitude Control/Fig 8b.eps
- Attitude Control/Fig 8c.eps
- Attitude Control/Fig 9a.eps
- Attitude Control/Fig 9b.eps
- Attitude Control/Fig 9c.eps
- Attitude Control/Fig 9d.eps
- Attitude Control/Fig 9e.eps
- Attitude Control/Fig 9f.eps
- Attitude Control/MarsForSection433.mat
- Attitude Control/PlotFigures.asv
- Attitude Control/PlotFigures.m
- Attitude Control/main.m
- Attitude Control/odeFun.m
- Orbital Control/
- Orbital Control/Element2PosVol.m
- Orbital Control/GaussDiffMatrix.m
- Orbital Control/GaussPoints.m
- Orbital Control/GaussWeights.m
- Orbital Control/Interpolate.asv
- Orbital Control/Interpolate.m
- Orbital Control/JD2TAngleEarth.m
- Orbital Control/MAngle2TAngle.m
- Orbital Control/Main.m
- Orbital Control/NLPCon.m
- Orbital Control/NLPCost.m
- Orbital Control/NLPtoOpt.m
- Orbital Control/NLPtoOpt1.m
- Orbital Control/Optimization.m
- Orbital Control/OptimizationGenetic.m
- Orbital Control/OptimizationMore.asv
- Orbital Control/OptimizationMore.m
- Orbital Control/Optimizations.m
- Orbital Control/PlotFigureSmall.asv
- Orbital Control/PlotFigureSmall.m
- Orbital Control/PlotFigures.asv
- Orbital Control/PlotFigures.m
- Orbital Control/PosVol2Element.asv
- Orbital Control/PosVol2Element.m
- Orbital Control/TestDAE.m
- Orbital Control/Untitled.asv
- Orbital Control/Untitled.m
- Orbital Control/UserDAE.m
- Orbital Control/cal2julian.m
- Orbital Control/ear404.m
- Orbital Control/g3plan.m
- Orbital Control/header.m
- Orbital Control/julian2cal.m
- Orbital Control/mean_elements.m
