# Supplementary material for: Coupled Attitude-Orbit Dynamics and Control for an Electric Sail in a Heliocentric Transfer Mission
Source: PLoS One. 2015 May 7;10(5):e0125901. doi: 10.1371/journal.pone.0125901 (PMC4423971; doi:10.1371/journal.pone.0125901)
Supplement: S1 File — (ZIP) [file pone.0125901.s001.zip › Attitude Control/FeedbackLinearization1.m]

function FeedbackLinearization1()
%%%%%%%%%%%%%%%%%%%%%%%%%%%%%»ù±¾ÉùÃ÷%%%%%%%%%%%%%%%%%%%%%%%%%%%%%%%%%%%%%%%
u=6.67e-11*1.989e30;%Ì«ÑôÒýÁ¦³£Êý
Ix=0.733333333333333e9;%·ÉÐÐÆ÷×ª¶¯¹ßÁ¿
Iy=0.733333333333333e9;%·ÉÐÐÆ÷×ª¶¯¹ßÁ¿
Iz=1.466666666666668e9;%·ÉÐÐÆ÷×ª¶¯¹ßÁ¿
global Aa11 Aa12 Aa21 Aa22 Ba11 Ba21;
syms sX sY sZ svx svy svz sa sb sc swa swb swc;
%%%%%%%%%%%%%%%%%%%%%%%%%%%%%%%%%%%%%%%%%%%%%%%%%%%%%%%%%%%%%%%%%%%%%%%%%%%

%%%%%%%%%%%%%%%%%%%%%%%%%%%%%¾ØÕó¶¨Òå%%%%%%%%%%%%%%%%%%%%%%%%%%%%%%%%%%%%%%%
Ra=[1 0 0;
    0 cos(sa) sin(sa)
    0 -sin(sa) cos(sa)];
Rb=[cos(sb) 0 -sin(sb); 
    0 1 0; 
    sin(sb) 0 cos(sb)];
Rc=[cos(sc) sin(sc) 0;
    -sin(sc) cos(sc) 0;
    0 0 1];
Abo=Rc*Rb*Ra;%¹ìµÀÏµ->ÌåÏµ

sr=(sX^2+sY^2+sZ^2)^(1/2);
sinB=(sX^2+sY^2)^(1/2)/sr;
cosB=sZ/sr;
swA=svy/sr;
swB=svx/sr;

w=[cos(sb)*cos(sc) sin(sc) 0;-cos(sb)*sin(sc) cos(sc) 0;sin(sb) 0 1]*[swa;swb;swc]+Abo*[-swA*sinB;swB;swA*cosB];
wbx=w(1);wby=w(2);wbz=w(3);%×ËÌ¬½ÇËÙ¶È
AA=1/cos(sb)*[cos(sc) -sin(sc) 0;...
    cos(sb)*sin(sc) cos(sb)*cos(sc) 0;...
    -sin(sb)*cos(sc) sin(sb)*sin(sc) cos(sb)];%×ËÌ¬Î¢·Ö·½³ÌA
BB=1/cos(sb)^2*[swb*sin(sb)*cos(sc)-swc*sin(sc)*cos(sb) -swb*sin(sb)*sin(sc)-swc*cos(sc)*cos(sb) 0;...
    swc*cos(sc)*cos(sb)^2 -swc*sin(sc)*cos(sb)^2 0;...
    -swb*cos(sc)+swc*sin(sb)*cos(sb)*sin(sc) swb*sin(sc)+swc*sin(sb)*cos(sb)*cos(sc) 0]*w...
    +1/cos(sb)^2*[0 -swa*cos(sa)*sin(sb)*cos(sb)-swb*sin(sa) -swa*sin(sa)*sin(sb)*cos(sb)+swb*cos(sa);...
    0 swa*sin(sa)*cos(sb)^2 -swa*cos(sa)*cos(sb)^2;...
    0 swa*cos(sa)*cos(sb)+swb*sin(sa)*sin(sb) swa*sin(sa)*cos(sb)-swb*cos(sa)*sin(sb)]*[-swA*sinB;swB;swA*cosB];
CC=[1/Ix 0;0 1/Iy;(tan(sa)*sin(sc)-sin(sb)*cos(sc))/(Iz*cos(sb)) (tan(sa)*cos(sc)+sin(sb)*sin(sc))/(Iz*cos(sb))];
DD=[wby*wbz*(Iy-Iz)/Ix;wbx*wbz*(Iz-Ix)/Iy;wbx*wby*(Ix-Iy)/Iz];
%%%%%%%%%%%%%%%%%%%%%%%%%%%%%%%%%%%%%%%%%%%%%%%%%%%%%%%%%%%%%%%%%%%%%%%%%%%

%%%%%%%%%%%%%%%%%%%%%%%%%%%%%º¯Êý¶¨Òå%%%%%%%%%%%%%%%%%%%%%%%%%%%%%%%%%%%%%%
fa(1,1)=swa;
fa(2,1)=swb;
fa(3,1)=swc;
ff=AA*DD+BB;
fa(4,1)=ff(1);
fa(5,1)=ff(2);
fa(6,1)=ff(3);%¶¯Á¦Ñ§Î¢·Öº¯Êý
ga=VPA(zeros(6,2));
ga(4:6,:)=AA*CC;%¿ØÖÆ±äÁ¿ÏµÊý¾ØÕó
ha(1,1)=sa;
ha(2,1)=sb;%Êä³ö±äÁ¿
%%%%%%%%%%%%%%%%%%%%%%%%%%%%%%%%%%%%%%%%%%%%%%%%%%%%%%%%%%%%%%%%%%%%%%%%%%%

%%%%%%%%%%%%%%%%%%%%%%%%%%%%%Àîµ¼Êý¼ÆËã%%%%%%%%%%%%%%%%%%%%%%%%%%%%%%%%%%%%%
al1fh1=diff(ha(1),sa)*fa(1)+diff(ha(1),sb)*fa(2)+diff(ha(1),sc)*fa(3)+diff(ha(1),swa)*fa(4)+diff(ha(1),swb)*fa(5)+diff(ha(1),swc)*fa(6);
al2fh1=diff(al1fh1,sa)*fa(1)+diff(al1fh1,sb)*fa(2)+diff(al1fh1,sc)*fa(3)+diff(al1fh1,swa)*fa(4)+diff(al1fh1,swb)*fa(5)+diff(al1fh1,swc)*fa(6);
alg1l1fh1=diff(al1fh1,sa)*ga(1,1)+diff(al1fh1,sb)*ga(2,1)+diff(al1fh1,sc)*ga(3,1)+diff(al1fh1,swa)*ga(4,1)+diff(al1fh1,swb)*ga(5,1)+diff(al1fh1,swc)*ga(6,1);
alg2l1fh1=diff(al1fh1,sa)*ga(1,2)+diff(al1fh1,sb)*ga(2,2)+diff(al1fh1,sc)*ga(3,2)+diff(al1fh1,swa)*ga(4,2)+diff(al1fh1,swb)*ga(5,2)+diff(al1fh1,swc)*ga(6,2);
Ba11=al2fh1;Aa11=alg1l1fh1;Aa12=alg2l1fh1;

al1fh2=diff(ha(2),sa)*fa(1)+diff(ha(2),sb)*fa(2)+diff(ha(2),sc)*fa(3)+diff(ha(2),swa)*fa(4)+diff(ha(2),swb)*fa(5)+diff(ha(2),swc)*fa(6);
al2fh2=diff(al1fh2,sa)*fa(1)+diff(al1fh2,sb)*fa(2)+diff(al1fh2,sc)*fa(3)+diff(al1fh2,swa)*fa(4)+diff(al1fh2,swb)*fa(5)+diff(al1fh2,swc)*fa(6);
alg1l1fh2=diff(al1fh2,sa)*ga(1,1)+diff(al1fh2,sb)*ga(2,1)+diff(al1fh2,sc)*ga(3,1)+diff(al1fh2,swa)*ga(4,1)+diff(al1fh2,swb)*ga(5,1)+diff(al1fh2,swc)*ga(6,1);
alg2l1fh2=diff(al1fh2,sa)*ga(1,2)+diff(al1fh2,sb)*ga(2,2)+diff(al1fh2,sc)*ga(3,2)+diff(al1fh2,swa)*ga(4,2)+diff(al1fh2,swb)*ga(5,2)+diff(al1fh2,swc)*ga(6,2);
Ba21=al2fh2;Aa21=alg1l1fh2;Aa22=alg2l1fh2;
%%%%%%%%%%%%%%%%%%%%%%%%%%%%%%%%%%%%%%%%%%%%%%%%%%%%%%%%%%%%%%%%%%%%%%%%%%%
