# Supplementary material for: Coupled Attitude-Orbit Dynamics and Control for an Electric Sail in a Heliocentric Transfer Mission
Source: PLoS One. 2015 May 7;10(5):e0125901. doi: 10.1371/journal.pone.0125901 (PMC4423971; doi:10.1371/journal.pone.0125901)
Supplement: S1 File — (ZIP) [file pone.0125901.s001.zip › Attitude Control/PlotFigures.m]

%%%%%%%%%%%%%%%%%%%%%%%%%%%%%%%%%%%%%%%%%%%%%%%%%%%%%%%%%%%%%%%%%%%%%%%%%%%
format long;
%%%%%%%%%%%%%%%%%%%%%%%%%%%%%%%%%%%%%%%%%%%%%%%%%%%%%%%%%%%%%%%%%%%%%%%%%%%
CloseNum=menu('Close Figures?','Yes','No');
if CloseNum==1
    close all;
end
%%%%%%%%%%%%%%%%%%%%%%%%%%%%%%%%%%%%%%%%%%%%%%%%%%%%%%%%%%%%%%%%%%%%%%%%%%%
figure(1)
pp=plot3(y(:,1)/LoadMatrix.DU,y(:,2)/LoadMatrix.DU,y(:,3)/LoadMatrix.DU,'k');
hold on;grid on;
set(pp,'LineWidth',1.2);
pp=plot3(LoadMatrix.Xplot/LoadMatrix.DU,LoadMatrix.Yplot/LoadMatrix.DU,LoadMatrix.Zplot/LoadMatrix.DU,'k');
pp=plot3(LoadMatrix.VectorREarth(1,:),LoadMatrix.VectorREarth(2,:),LoadMatrix.VectorREarth(3,:),'k--');
set(pp,'LineWidth',1);
pp=plot3(LoadMatrix.VectorRPlanet(1,:),LoadMatrix.VectorRPlanet(2,:),LoadMatrix.VectorRPlanet(3,:),'k:');
set(pp,'LineWidth',1);
axis equal;
xlabel('x[AU]');ylabel('y[AU]');zlabel('z[AU]');
plot3(LoadMatrix.Xplot(LoadMatrix.plotnumber,1)/LoadMatrix.AU,LoadMatrix.Yplot(LoadMatrix.plotnumber,1)/LoadMatrix.AU,LoadMatrix.Zplot(LoadMatrix.plotnumber,1)/LoadMatrix.AU,'ko');
plot3(LoadMatrix.Xplot(LoadMatrix.plotnumber,end)/LoadMatrix.AU,LoadMatrix.Yplot(LoadMatrix.plotnumber,end)/LoadMatrix.AU,LoadMatrix.Zplot(LoadMatrix.plotnumber,end)/LoadMatrix.AU,'ks');
%%%%%%%%%%%%%%%%%%%%%%%%%%%%%%%%%%%%%%%%%%%%%%%%%%%%%%%%%%%%%%%%%%%%%%%%%%%
figure(2)
pp1=plot(t/(24*3600),y(:,1)/LoadMatrix.AU,'k');
set(pp1,'LineWidth',1.5);
hold on;
pp=plot(LoadMatrix.tdayplot(LoadMatrix.plotnumber,:)-LoadMatrix.NLPx(end-1),LoadMatrix.XEarth,'k-.');
set(pp,'LineWidth',1.2);
pp=plot(LoadMatrix.tdayplot(LoadMatrix.plotnumber,:)-LoadMatrix.NLPx(end-1),LoadMatrix.XPlanet,'k:');
set(pp,'LineWidth',1.2);
legend('Sailcraft','Earth','Mars');
ylabel('x[au]');
xlabel('time [days]');
set(gca,'FontSize',14);
set(get(gca,'XLabel'),'FontSize',14);
set(get(gca,'YLabel'),'FontSize',14);
%%%%%%%%%%%%%%%%%%%%%%%%%%%%%%%%%%%%%%%%%%%%%%%%%%%%%%%%%%%%%%%%%%%%%%%%%%%
figure(3)
pp1=plot(t/(24*3600),y(:,2)/LoadMatrix.AU,'k');
set(pp1,'LineWidth',1.5);
hold on;
pp=plot(LoadMatrix.tdayplot(LoadMatrix.plotnumber,:)-LoadMatrix.NLPx(end-1),LoadMatrix.YEarth,'k-.');
set(pp,'LineWidth',1.2);
pp=plot(LoadMatrix.tdayplot(LoadMatrix.plotnumber,:)-LoadMatrix.NLPx(end-1),LoadMatrix.YPlanet,'k:');
set(pp,'LineWidth',1.2);
legend('Sailcraft','Earth','Mars');
ylabel('y[au]');
xlabel('time [days]');
set(gca,'FontSize',14);
set(get(gca,'XLabel'),'FontSize',14);
set(get(gca,'YLabel'),'FontSize',14);
%%%%%%%%%%%%%%%%%%%%%%%%%%%%%%%%%%%%%%%%%%%%%%%%%%%%%%%%%%%%%%%%%%%%%%%%%%%
figure(4)
pp1=plot(t/(24*3600),y(:,3)/LoadMatrix.AU,'k');
set(pp1,'LineWidth',1.5);
hold on;
pp=plot(LoadMatrix.tdayplot(LoadMatrix.plotnumber,:)-LoadMatrix.NLPx(end-1),LoadMatrix.ZEarth,'k-.');
set(pp,'LineWidth',1.2);
pp=plot(LoadMatrix.tdayplot(LoadMatrix.plotnumber,:)-LoadMatrix.NLPx(end-1),LoadMatrix.ZPlanet,'k:');
set(pp,'LineWidth',1.2);
legend('Sailcraft','Earth','Mars');
ylabel('z[au]');
xlabel('time [days]');
set(gca,'FontSize',14);
set(get(gca,'XLabel'),'FontSize',14);
set(get(gca,'YLabel'),'FontSize',14);
%%%%%%%%%%%%%%%%%%%%%%%%%%%%%%%%%%%%%%%%%%%%%%%%%%%%%%%%%%%%%%%%%%%%%%%%%%%
figure(5)
pp1=plot(t/(24*3600),y(:,4)/1000,'k');
set(pp1,'LineWidth',1.5);
hold on;
pp=plot(LoadMatrix.tdayplot(LoadMatrix.plotnumber,:)-LoadMatrix.NLPx(end-1),LoadMatrix.VXEarth*LoadMatrix.VU/1000,'k-.');
set(pp,'LineWidth',1.2);
pp=plot(LoadMatrix.tdayplot(LoadMatrix.plotnumber,:)-LoadMatrix.NLPx(end-1),LoadMatrix.VXPlanet*LoadMatrix.VU/1000,'k:');
set(pp,'LineWidth',1.2);
legend('Sailcraft','Earth','Mars');
ylabel('v_x[km/s]');
xlabel('time [days]');
set(gca,'FontSize',14);
set(get(gca,'XLabel'),'FontSize',14);
set(get(gca,'YLabel'),'FontSize',14);
%%%%%%%%%%%%%%%%%%%%%%%%%%%%%%%%%%%%%%%%%%%%%%%%%%%%%%%%%%%%%%%%%%%%%%%%%%%
figure(6)
pp1=plot(t/(24*3600),y(:,5)/1000,'k');
set(pp1,'LineWidth',1.5);
hold on;
pp=plot(LoadMatrix.tdayplot(LoadMatrix.plotnumber,:)-LoadMatrix.NLPx(end-1),LoadMatrix.VYEarth*LoadMatrix.VU/1000,'k-.');
set(pp,'LineWidth',1.2);
pp=plot(LoadMatrix.tdayplot(LoadMatrix.plotnumber,:)-LoadMatrix.NLPx(end-1),LoadMatrix.VYPlanet*LoadMatrix.VU/1000,'k:');
set(pp,'LineWidth',1.2);
legend('Sailcraft','Earth','Mars');
ylabel('v_y[km/s]');
xlabel('time [days]');
set(gca,'FontSize',14);
set(get(gca,'XLabel'),'FontSize',14);
set(get(gca,'YLabel'),'FontSize',14);
%%%%%%%%%%%%%%%%%%%%%%%%%%%%%%%%%%%%%%%%%%%%%%%%%%%%%%%%%%%%%%%%%%%%%%%%%%%
figure(7)
pp1=plot(t/(24*3600),y(:,6)/1000,'k');
set(pp1,'LineWidth',1.5);
hold on;
pp=plot(LoadMatrix.tdayplot(LoadMatrix.plotnumber,:)-LoadMatrix.NLPx(end-1),LoadMatrix.VZEarth*LoadMatrix.VU/1000,'k-.');
set(pp,'LineWidth',1.2);
pp=plot(LoadMatrix.tdayplot(LoadMatrix.plotnumber,:)-LoadMatrix.NLPx(end-1),LoadMatrix.VZPlanet*LoadMatrix.VU/1000,'k:');
set(pp,'LineWidth',1.2);
legend('Sailcraft','Earth','Mars');
ylabel('v_z[km/s]');
xlabel('time [days]');
set(gca,'FontSize',14);
set(get(gca,'XLabel'),'FontSize',14);
set(get(gca,'YLabel'),'FontSize',14);
%%%%%%%%%%%%%%%%%%%%%%%%%%%%%%%%%%%%%%%%%%%%%%%%%%%%%%%%%%%%%%%%%%%%%%%%%%%
figure(8)
pp1=plot(t/(24*3600),y(:,7)*180/pi,'k');
set(pp1,'LineWidth',1.5);
hold on;
AANew=interp1(LoadMatrix.tdayNew(1:LoadMatrix.j1)-LoadMatrix.NLPx(end-1),LoadMatrix.AA(1:LoadMatrix.j1),t/(24*3600),'spline');
pp1=plot(t/(24*3600),AANew*180/pi,'k:');
set(pp1,'LineWidth',1.2);
legend('actual','command');
ylabel('\theta [\circ]');
xlabel('time [days]');
set(gca,'FontSize',14);
set(get(gca,'XLabel'),'FontSize',14);
set(get(gca,'YLabel'),'FontSize',14);
%%%%%%%%%%%%%%%%%%%%%%%%%%%%%%%%%%%%%%%%%%%%%%%%%%%%%%%%%%%%%%%%%%%%%%%%%%%
figure(9)
pp1=plot(t/(24*3600),y(:,8)*180/pi,'k');
set(pp1,'LineWidth',1.5);
hold on;
BBNew=interp1(LoadMatrix.tdayNew2(1:LoadMatrix.j2)-LoadMatrix.NLPx(end-1),LoadMatrix.BB(1:LoadMatrix.j2),t/(24*3600),'spline');
pp1=plot(t/(24*3600),BBNew*180/pi,'k:');
set(pp1,'LineWidth',1.2);
legend('actual','command');
ylabel('\phi [\circ]');
xlabel('time [days]');
set(gca,'FontSize',14);
set(get(gca,'XLabel'),'FontSize',14);
set(get(gca,'YLabel'),'FontSize',14);
%%%%%%%%%%%%%%%%%%%%%%%%%%%%%%%%%%%%%%%%%%%%%%%%%%%%%%%%%%%%%%%%%%%%%%%%%%%
figure(10)
pp1=plot(tss/(24*3600),Tss(1,:),'k');
set(pp1,'LineWidth',1.5);
hold on;
ylabel('T_x (Nm)');
xlabel('time [days]');
set(gca,'FontSize',14);
set(get(gca,'XLabel'),'FontSize',14);
set(get(gca,'YLabel'),'FontSize',14);
%%%%%%%%%%%%%%%%%%%%%%%%%%%%%%%%%%%%%%%%%%%%%%%%%%%%%%%%%%%%%%%%%%%%%%%%%%%
figure(11)
pp1=plot(tss/(24*3600),Tss(2,:),'k');
set(pp1,'LineWidth',1.5);
hold on;
ylabel('T_y (Nm)');
xlabel('time [days]');
set(gca,'FontSize',14);
set(get(gca,'XLabel'),'FontSize',14);
set(get(gca,'YLabel'),'FontSize',14);
%%%%%%%%%%%%%%%%%%%%%%%%%%%%%%%%%%%%%%%%%%%%%%%%%%%%%%%%%%%%%%%%%%%%%%%%%%%
figure(12)
pp1=plot(t/(24*3600),y(:,12)/pi*180,'k');
set(pp1,'LineWidth',1.5);
hold on;
ylabel('\omega_\psi[\circ/s]');
xlabel('time [days]');
set(gca,'FontSize',14);
set(get(gca,'XLabel'),'FontSize',14);
set(get(gca,'YLabel'),'FontSize',14);
%%%%%%%%%%%%%%%%%%%%%%%%%%%%%%%%%%%%%%%%%%%%%%%%%%%%%%%%%%%%%%%%%%%%%%%%%%%
figure(13)
% kkNew=interp1(LoadMatrix.tday(LoadMatrix.plotnumber,:)-LoadMatrix.NLPx(end-1),LoadMatrix.k(LoadMatrix.plotnumber,:),t/(24*3600),'spline');
% [Nkk Mkk]=size(kkNew);
% for i=1:Nkk
%     if kkNew(i)>1
%         kkNew(i)=1;
%     elseif kkNew(i)<0
%         kkNew(i)=0;
%     end
% end
% pp1=plot(t/(24*3600),kkNew,'k');
pp1=plot(LoadMatrix.tday(LoadMatrix.plotnumber,:)-LoadMatrix.NLPx(end-1),LoadMatrix.k(LoadMatrix.plotnumber,:),'k');
set(pp1,'LineWidth',1.5);
ylim([-0.1 1.1]);
xlabel('time [days]');ylabel('\kappa');
set(gca,'FontSize',14);
set(get(gca,'XLabel'),'FontSize',14);
set(get(gca,'YLabel'),'FontSize',14);
%%%%%%%%%%%%%%%%%%%%%%%%%%%%%%%%%%%%%%%%%%%%%%%%%%%%%%%%%%%%%%%%%%%%%%%%%%%
figure(14)
pp=polar(atan2(y(:,2),y(:,1)),sqrt(y(:,1).^2+y(:,2).^2+y(:,3).^2)/LoadMatrix.AU,'k');
set(pp,'LineWidth',1.5);
hold on;
pp=polar(atan2(LoadMatrix.VectorREarth(2,:),LoadMatrix.VectorREarth(1,:)),sqrt(LoadMatrix.VectorREarth(1,:).^2+LoadMatrix.VectorREarth(2,:).^2+LoadMatrix.VectorREarth(3,:).^2),'k:');
pp=polar(atan2(LoadMatrix.VectorRPlanet(2,:),LoadMatrix.VectorRPlanet(1,:)),sqrt(LoadMatrix.VectorRPlanet(1,:).^2+LoadMatrix.VectorRPlanet(2,:).^2+LoadMatrix.VectorRPlanet(3,:).^2),'k:');
polar(atan2(LoadMatrix.Yplot(LoadMatrix.plotnumber,1),LoadMatrix.Xplot(LoadMatrix.plotnumber,1)),sqrt(LoadMatrix.Xplot(LoadMatrix.plotnumber,1).^2+LoadMatrix.Yplot(LoadMatrix.plotnumber,1).^2+LoadMatrix.Zplot(LoadMatrix.plotnumber,1).^2)/LoadMatrix.AU,'ko');
polar(atan2(LoadMatrix.Yplot(LoadMatrix.plotnumber,end),LoadMatrix.Xplot(LoadMatrix.plotnumber,end)),sqrt(LoadMatrix.Xplot(LoadMatrix.plotnumber,end).^2+LoadMatrix.Yplot(LoadMatrix.plotnumber,end).^2+LoadMatrix.Zplot(LoadMatrix.plotnumber,end).^2)/LoadMatrix.AU,'ks');
DateStart=strcat(num2str(LoadMatrix.DateStart(1)),'.',num2str(LoadMatrix.DateStart(2)),'.',num2str(LoadMatrix.DateStart(3)));
DateEnd=strcat(num2str(LoadMatrix.DateEnd(1)),'.',num2str(LoadMatrix.DateEnd(2)),'.',num2str(LoadMatrix.DateEnd(3)));
text(1,0,DateStart);
text(0,-1,DateEnd);
set(gca,'FontSize',14);
% %%%%%%%%%%%%%%%%%%%%%%%%%%%%%%%%%%%%%%%%%%%%%%%%%%%%%%%%%%%%%%%%%%%%%%%%%%%
% figure(15)
% pp1=plot(t/(24*3600),(BBNew-y(:,8))/pi*180,'k');
% set(pp1,'LineWidth',1.5);
% xlabel('Ê±¼ä (ÈÕ)');ylabel('×ËÌ¬¿ØÖÆÆ«²î\psi (\circ)');
% xlabel('time [days]');
% set(gca,'FontSize',14);
% set(get(gca,'XLabel'),'FontSize',14);
% set(get(gca,'YLabel'),'FontSize',14);
% %%%%%%%%%%%%%%%%%%%%%%%%%%%%%%%%%%%%%%%%%%%%%%%%%%%%%%%%%%%%%%%%%%%%%%%%%%%
% figure(16)
% pp1=plot(t/(24*3600),(AANew-y(:,7))/pi*180,'k');
% set(pp1,'LineWidth',1.5);
% xlabel('Ê±¼ä (ÈÕ)');ylabel('×ËÌ¬¿ØÖÆÆ«²î\theta (\circ)');
% xlabel('time [days]');
% set(gca,'FontSize',14);
% set(get(gca,'XLabel'),'FontSize',14);
% set(get(gca,'YLabel'),'FontSize',14);
% %%%%%%%%%%%%%%%%%%%%%%%%%%%%%%%%%%%%%%%%%%%%%%%%%%%%%%%%%%%%%%%%%%%%%%%%%%%
% XNew=interp1(LoadMatrix.tplot,LoadMatrix.Xplot,t);
% YNew=interp1(LoadMatrix.tplot,LoadMatrix.Yplot,t);
% ZNew=interp1(LoadMatrix.tplot,LoadMatrix.Zplot,t);
% vxNew=interp1(LoadMatrix.tplot,LoadMatrix.vxplot,t);
% vyNew=interp1(LoadMatrix.tplot,LoadMatrix.vyplot,t);
% vzNew=interp1(LoadMatrix.tplot,LoadMatrix.vzplot,t);
% DeviaP=sqrt((XNew-y(:,1)).^2+(YNew-y(:,2)).^2+(ZNew-y(:,3)).^2);
% DeviaV=sqrt((vxNew-y(:,4)).^2+(vyNew-y(:,5)).^2+(vzNew-y(:,6)).^2);
% %%%%%%%%%%%%%%%%%%%%%%%%%%%%%%%%%%%%%%%%%%%%%%%%%%%%%%%%%%%%%%%%%%%%%%%%%%%
% figure(17)
% pp1=plot(t/(24*3600),DeviaP/LoadMatrix.AU,'k');
% set(pp1,'LineWidth',1.5);
% xlabel('Ê±¼ä (ÈÕ)');ylabel('Î»ÖÃ¸ú×ÙÆ«²î (AU)');
% xlabel('time [days]');
% set(gca,'FontSize',14);
% set(get(gca,'XLabel'),'FontSize',14);
% set(get(gca,'YLabel'),'FontSize',14);
% %%%%%%%%%%%%%%%%%%%%%%%%%%%%%%%%%%%%%%%%%%%%%%%%%%%%%%%%%%%%%%%%%%%%%%%%%%%
% figure(18)
% pp1=plot(t/(24*3600),DeviaV/1000,'k');
% set(pp1,'LineWidth',1.5);
% xlabel('Ê±¼ä (ÈÕ)');ylabel('ËÙ¶È¸ú×ÙÆ«²î (km/s)');
% xlabel('time [days]');
% set(gca,'FontSize',14);
% set(get(gca,'XLabel'),'FontSize',14);
% set(get(gca,'YLabel'),'FontSize',14);
