# Supplementary material for: Coupled Attitude-Orbit Dynamics and Control for an Electric Sail in a Heliocentric Transfer Mission
Source: PLoS One. 2015 May 7;10(5):e0125901. doi: 10.1371/journal.pone.0125901 (PMC4423971; doi:10.1371/journal.pone.0125901)
Supplement: S1 File — (ZIP) [file pone.0125901.s001.zip › Attitude Control/main.m]

clear;clc;
FeedbackLinearization1()%¼ÆËã·´À¡ÏßÐÔ»¯±ØÐëµÄÀîµ¼Êý
global LoadMatrix;
global tss;global Tss;global Jss;
Jss=1;tss=[];Tss=[];
LoadMatrix=load('MarsForSection433.mat');
tspan=[0 LoadMatrix.t(end)];
x0(1,1:6)=LoadMatrix.x(:,1);
x0(1,7)=LoadMatrix.u(1,1);
x0(1,8)=LoadMatrix.u(2,1);
x0(1,9:11)=[0 0 0];
x0(1,12)=2*pi/24/3600;
options=odeset('stats','on','RelTol',1e-7);
[t,y]=ode45(@odeFun,tspan,x0,options);
save(strcat(num2str(year(now)),'-',num2str(month(now)),'-',num2str(day(now)),'-',num2str(hour(now)),'-',num2str(minute(now))));
PlotFigures;
