# Supplementary material for: Coupled Attitude-Orbit Dynamics and Control for an Electric Sail in a Heliocentric Transfer Mission
Source: PLoS One. 2015 May 7;10(5):e0125901. doi: 10.1371/journal.pone.0125901 (PMC4423971; doi:10.1371/journal.pone.0125901)
Supplement: S1 File — (ZIP) [file pone.0125901.s001.zip › Attitude Control/odeFun.m]

function dy=odeFun(t,y)
global LoadMatrix;
%%%%%%%%%%%%%%%%%%%%%%%%%%%%%%%%%%%%%%%%%%%%%%%%%%%%%%%%%%%%%%%%%%%%%%%%%%%
global Aa11 Aa12 Aa21 Aa22 Ba11 Ba21;
syms sX sY sZ svx svy svz sa sb sc swa swb swc;
%%%%%%%%%%%%%%%%%%%%%%%%%%%%%%%%%%%%%%%%%%%%%%%%%%%%%%%%%%%%%%%%%%%%%%%%%%%
U1=LoadMatrix.U;
ac=LoadMatrix.ac1;
DU=LoadMatrix.DU;
TU=LoadMatrix.TU;
VU=LoadMatrix.VU;
%%%%%%%%%%%%%%%%%%%%%%%%%%%%%%%%%%%%%%%%%%%%%%%%%%%%%%%%%%%%%%%%%%%%%%%%%%%
c1a=5e-5;
c1b=5e-5;
c2a=25e-11;
c2b=25e-11;%×ËÌ¬¿ØÖÆ²ÎÊý
Ix=0.733333333333333e9*1;%·ÉÐÐÆ÷×ª¶¯¹ßÁ¿
Iy=0.733333333333333e9*1;%·ÉÐÐÆ÷×ª¶¯¹ßÁ¿
Iz=1.466666666666668e9*1;%·ÉÐÐÆ÷×ª¶¯¹ßÁ¿
X=y(1);
Y=y(2);
Z=y(3);
vx=y(4);
vy=y(5);
vz=y(6);
a=y(7);
b=y(8);
c=y(9);
da=y(10);
db=y(11);
dc=y(12);
r=(X^2+Y^2+Z^2)^(1/2);
%%%%%%%%%%%%%%%%%%%%%%%%%%%%%%%%%%%%%%%%%%%%%%%%%%%%%%%%%%%%%%%%%%%%%%%%%%%
tNew=(LoadMatrix.tdayNew-LoadMatrix.NLPx(end-1))*(24*3600);
tNew2=(LoadMatrix.tdayNew2-LoadMatrix.NLPx(end-1))*(24*3600);
ia=interp1(tNew,LoadMatrix.AA,t,'spline');
ib=interp1(tNew2,LoadMatrix.BB,t,'spline');
ik=interp1(LoadMatrix.t,LoadMatrix.k,t,'spline');
if ik>=1
    ik=1;
elseif ik<=0
    ik=0;
end
h=60;
ias=interp1(tNew,LoadMatrix.AA,[t t+h t+2*h],'spline');
ibs=interp1(tNew2,LoadMatrix.BB,[t t+h t+2*h],'spline');
idas=diff(ias)/h;ida=idas(1);
idbs=diff(ibs)/h;idb=idbs(1);
idda=diff(idas)/h;
iddb=diff(idbs)/h;
%%%%%%%%%%%%%%%%%%%%%%%%%%%%%%%%%%%%%%%%%%%%%%%%%%%%%%%%%%%%%%%%%%%%%%%%%%%
Ra=[1 0 0;
    0 cos(a) sin(a)
    0 -sin(a) cos(a)];
Rb=[cos(b) 0 -sin(b); 
    0 1 0; 
    sin(b) 0 cos(b)];
Rc=[cos(c) sin(c) 0;
    -sin(c) cos(c) 0;
    0 0 1];
Abo=Rc*Rb*Ra;%¹ìµÀÏµ->ÌåÏµ

sinB=(X^2+Y^2)^(1/2)/r;
cosB=Z/r;
dA=vy/r;
dB=vx/r;
w=[cos(b)*cos(c) sin(c) 0;-cos(b)*sin(c) cos(c) 0;sin(b) 0 1]*[da;db;dc]...
    +Abo*[-dA*sinB;dB;dA*cosB];
wbx=w(1);wby=w(2);wbz=w(3);%×ËÌ¬½ÇËÙ¶È

A33=1/cos(b)*[cos(c) -sin(c) 0;...
    cos(b)*sin(c) cos(b)*cos(c) 0;...
    -sin(b)*cos(c) sin(b)*sin(c) cos(b)];%×ËÌ¬Î¢·Ö·½³ÌA
B31=1/cos(b)^2*[db*sin(b)*cos(c)-dc*sin(c)*cos(b) -db*sin(b)*sin(c)-dc*cos(c)*cos(b) 0;...
    dc*cos(c)*cos(b)^2 -dc*sin(c)*cos(b)^2 0;...
    -db*cos(c)+dc*sin(b)*cos(b)*sin(c) db*sin(c)+dc*sin(b)*cos(b)*cos(c) 0]*w...
    +1/cos(b)^2*[0 -da*cos(a)*sin(b)*cos(b)-db*sin(a) -da*sin(a)*sin(b)*cos(b)+db*cos(a);...
    0 da*sin(a)*cos(b)^2 -da*cos(a)*cos(b)^2;...
    0 da*cos(a)*cos(b)+db*sin(a)*sin(b) da*sin(a)*cos(b)-db*cos(a)*sin(b)]*[-dA*sinB;dB;dA*cosB];
C33=[1/Ix 0 0;0 1/Iy 0;0 0 1/Iz];
D31=[wby*wbz*(Iy-Iz)/Ix;wbx*wbz*(Iz-Ix)/Iy;wbx*wby*(Ix-Iy)/Iz];
%%%%%%%%%%%%%%%%%%%%%%%%%%%%%%%%%%%%%%%%%%%%%%%%%%%%%%%%%%%%%%%%%%%%%%%%%%%
Aa=zeros(2,2);
Aa(1,1)=subs(Aa11,{sX,sY,sZ,svx,svy,svz,sa,sb,sc,swa,swb,swc},{X,Y,Z,vx,vy,vz,a,b,c,da,db,dc});
Aa(1,2)=subs(Aa12,{sX,sY,sZ,svx,svy,svz,sa,sb,sc,swa,swb,swc},{X,Y,Z,vx,vy,vz,a,b,c,da,db,dc});
Aa(2,1)=subs(Aa21,{sX,sY,sZ,svx,svy,svz,sa,sb,sc,swa,swb,swc},{X,Y,Z,vx,vy,vz,a,b,c,da,db,dc});
Aa(2,2)=subs(Aa22,{sX,sY,sZ,svx,svy,svz,sa,sb,sc,swa,swb,swc},{X,Y,Z,vx,vy,vz,a,b,c,da,db,dc});
Ba=zeros(2,1);
Ba(1,1)=subs(Ba11,{sX,sY,sZ,svx,svy,svz,sa,sb,sc,swa,swb,swc},{X,Y,Z,vx,vy,vz,a,b,c,da,db,dc});
Ba(2,1)=subs(Ba21,{sX,sY,sZ,svx,svy,svz,sa,sb,sc,swa,swb,swc},{X,Y,Z,vx,vy,vz,a,b,c,da,db,dc});
Ta=[idda+c1a*(ida-da)+c2a*(ia-a);iddb+c1b*(idb-db)+c2b*(ib-b)];
TT=Aa\Ta-Aa\Ba;%¸ù¾Ý·´À¡ÏßÐÔ»¯¼ÆËãËùÐèÁ¦¾Ø
Tx=TT(1);
Ty=TT(2);
Tz=(tan(a)*sin(c)-sin(b)*cos(c))/cos(b)*Tx+(tan(a)*cos(c)+sin(b)*sin(c))/cos(b)*Ty;
%%%%%%%%%%%%%%%%%%%%%%%%%%%%%%%%%%%%%%%%%%%%%%%%%%%%%%%%%%%%%%%%%%%%%%%%%%%
xdot=vx;
ydot=vy;
zdot=vz;
vxdot=-U1*X/r^3+ik*ac*DU*(X*(X^2 + Y^2)^(1/2) + X*cos(a)^2*cos(b)^2*(X^2 + Y^2)^(1/2) + X*Z*cos(a)*cos(b)*sin(a) + Y*r*cos(b)*cos(a)^2*sin(b))/(2*r^2*(X^2 + Y^2)^(1/2));
vydot=-U1*Y/r^3+ik*ac*DU*(Y*(X^2 + Y^2)^(1/2) + Y*cos(a)^2*cos(b)^2*(X^2 + Y^2)^(1/2) + Y*Z*cos(a)*cos(b)*sin(a) - X*r*cos(b)*cos(a)^2*sin(b))/(2*r^2*(X^2 + Y^2)^(1/2));
vzdot=-U1*Z/r^3+ik*ac*DU*(Z + Z*cos(a)^2*cos(b)^2 - cos(a)*cos(b)*sin(a)*(X^2 + Y^2)^(1/2))/(2*r^2);
adot=da;
bdot=db;
cdot=dc;
DD=A33*C33*[Tx;Ty;Tz]+A33*D31+B31;%×ËÌ¬¶¯Á¦Ñ§
dadot=DD(1);dbdot=DD(2);dcdot=DD(3);%×ËÌ¬½Ç¶þ½×Î¢·Ö
%%%%%%%%%%%%%%%%%%%%%%%%%%%%%%%%%%%%%%%%%%%%%%%%%%%%%%%%%%%%%%%%%%%%%%%%%%%
dy(1,1)=xdot;
dy(2,1)=ydot;
dy(3,1)=zdot;
dy(4,1)=vxdot;
dy(5,1)=vydot;
dy(6,1)=vzdot;
dy(7,1)=adot;
dy(8,1)=bdot;
dy(9,1)=cdot;
dy(10,1)=dadot;
dy(11,1)=dbdot;
dy(12,1)=dcdot;
progress=t/tNew(end)
%%%%%%%%%%%%%%%%%%%%%%%%%%%%%%%%%%%%%%%%%%%%%%%%%%%%%%%%%%%%%%%%%%%%%%%%%%%
global tss;global Tss;global Jss;
if Jss==1
    tss(Jss)=t;
    Tss(1:2,Jss)=TT;
    Jss=Jss+1;
else
    if tss(Jss-1)<=t
        tss(Jss)=t;
        Tss(1:2,Jss)=TT;
        Jss=Jss+1;
    end
end
%%%%%%%%%%%%%%%%%%%%%%%%%%%%%%%%%%%%%%%%%%%%%%%%%%%%%%%%%%%%%%%%%%%%%%%%%%%
