# Supplementary material for: Coupled Attitude-Orbit Dynamics and Control for an Electric Sail in a Heliocentric Transfer Mission
Source: PLoS One. 2015 May 7;10(5):e0125901. doi: 10.1371/journal.pone.0125901 (PMC4423971; doi:10.1371/journal.pone.0125901)
Supplement: S1 File — (ZIP) [file pone.0125901.s001.zip › Orbital Control/Element2PosVol.m]

function [VecterR,VectorV]=Element2PosVol(i,Omega,omega,a,e,theta)
GM=6.67e-11*1.989e30;
AU=1.49598e11;
TU=2*pi*sqrt(AU^3/GM);
n=sqrt(GM)/(a*AU)^(3/2)*TU;
p=a*(1-e^2);
r=p/(1-e*cos(theta));
VectorP=[cos(Omega)*cos(omega)-sin(Omega)*sin(omega)*cos(i);
    sin(Omega)*cos(omega)+cos(Omega)*sin(omega)*cos(i);
    sin(omega)*sin(i)];
VectorQ=[-cos(Omega)*sin(omega)-sin(Omega)*cos(omega)*cos(i);
    -sin(Omega)*sin(omega)+cos(Omega)*cos(omega)*cos(i);
    cos(omega)*sin(i)];
VecterR=r*cos(theta)*VectorP+r*sin(theta)*VectorQ;

E=2*atan(sqrt((1-e)/(1+e))*tan(theta/2));
VectorV=-a^2*n/r*sin(E)*VectorP+a^2*n/r*sqrt(1-e^2)*cos(E)*VectorQ;
