# Supplementary material for: Coupled Attitude-Orbit Dynamics and Control for an Electric Sail in a Heliocentric Transfer Mission
Source: PLoS One. 2015 May 7;10(5):e0125901. doi: 10.1371/journal.pone.0125901 (PMC4423971; doi:10.1371/journal.pone.0125901)
Supplement: S1 File — (ZIP) [file pone.0125901.s001.zip › Orbital Control/GaussDiffMatrix.m]

function  [Dg,Dbar,  x, w] = GaussDiffMatrix(n)
%±¾º¯ÊýÓÃÓÚ¼ÆËãÎ¢·ÖÔ¼Êø¾ØÕóD
%Êä³ö²ÎÊýDg£ºÎ¢·ÖÔ¼Êø¾ØÕó
%Êä³ö²ÎÊýx£º¸ßË¹Åäµã
%Êä³ö²ÎÊýw£º¸ßË¹È¨ÖØ
%ÊäÈë²ÎÊýn£º¸ßË¹Åäµã¸öÊý

%¼ÆËã¸ßË¹Åäµã¼°¸ßË¹È¨ÖØ
[x, w]  =  GaussWeights(n);
%½«³õÊ¼±ß½Úµã-1¼ÓÈëÅäµãÖÐ
x  =  [x;  -1];
x  =  sort(x);
n  =  n+1;
%¼ÆËãÀÊ¸ñÀÊÈÕÎ¢·ÖÔ¼Êø¾ØÕó
for  j  =  1:n
    for  i  =  1:n;
        prod  = 1;
        sum  =  0;
        if  j  ==  i
            for  k  =1:n
                if k~=i
                    sum = sum+1/(x(i)-x(k));
                end
            end
            D(i,j)  =  sum;
        else
            for  k  =  1:n
                if  (k~=i)&&(k~=j)
                    prod  =  prod  *  (x(i)-x(k));
                end
            end
            for  k  =  1:n
                if k~=j
                    prod  = prod/(x(j)-x(k));
                end
            end
            D(i,j) = prod;
        end
    end
end
Dg = D(2:end,2:end);
Dbar  = D(2:end,1);
x  =  x(2:end);
