# Supplementary material for: Coupled Attitude-Orbit Dynamics and Control for an Electric Sail in a Heliocentric Transfer Mission
Source: PLoS One. 2015 May 7;10(5):e0125901. doi: 10.1371/journal.pone.0125901 (PMC4423971; doi:10.1371/journal.pone.0125901)
Supplement: S1 File — (ZIP) [file pone.0125901.s001.zip › Orbital Control/GaussPoints.m]

function  r =  GaussPoints(N)
%±¾º¯ÊýÓÃÓÚ¼ÆËãN½×ÀÕÈÃµÂ¶àÏîÊ½µÄ½×
%ÊäÈë²ÎÊýN£ºÎªÅäµã¸öÊý
%Êä³ö²ÎÊýr£ºÎª¸ßË¹Åäµã
n =  [1:N-1];
d =  n./sqrt(4*n.^2-1);
J =  diag(d,1)+diag(d,-1);
r  =  sort(eig(sparse(J)));
