# Supplementary material for: Coupled Attitude-Orbit Dynamics and Control for an Electric Sail in a Heliocentric Transfer Mission
Source: PLoS One. 2015 May 7;10(5):e0125901. doi: 10.1371/journal.pone.0125901 (PMC4423971; doi:10.1371/journal.pone.0125901)
Supplement: S1 File — (ZIP) [file pone.0125901.s001.zip › Orbital Control/GaussWeights.m]

function  [x,  w] = GaussWeights(N)
%±¾º¯ÊýÓÃÓÚ¼ÆËã¸ßË¹È¨ÖØºÍ¸ßË¹Åäµã
%ÊäÈë²ÎÊýN£ºÅäµã¸öÊý
%Êä³ö²ÎÊýx£º¸ßË¹Åäµã
%Êä³ö²ÎÊýw£º¶ÔÓ¦¸ßË¹ÅäµãµÄ¸ßË¹È¨ÖØ
x = GaussPoints(N);
Pnp1 = legendre(N+1,x);
Pnp1 = Pnp1(1,:)';
Pndot = -(N+1)./(1-x.^2).*Pnp1;
w =  1./(Pndot).^2.*(2./(1-x.^2));
