# Supplementary material for: Coupled Attitude-Orbit Dynamics and Control for an Electric Sail in a Heliocentric Transfer Mission
Source: PLoS One. 2015 May 7;10(5):e0125901. doi: 10.1371/journal.pone.0125901 (PMC4423971; doi:10.1371/journal.pone.0125901)
Supplement: S1 File — (ZIP) [file pone.0125901.s001.zip › Orbital Control/Interpolate.asv]

function NLPx2=Interpolate()
global constant;
N=constant.N;
N1=constant.N1;
n=constant.n;
m=constant.m;
p1=constant.p1;
p=constant.p;
x1=constant.x1;
u1=constant.u1;
t1=constant.t1;
DU=constant.DU;
TU=constant.TU;
VU=constant.VU;

NLPx1=ones((n+m)*(N1+2)+2,1);
NLPx1(1:N1+2)=x1(1,:)'/DU;
NLPx1((N1+2)+1:2*(N1+2))=x1(2,:)'/DU;
NLPx1(2*(N1+2)+1:3*(N1+2))=x1(3,:)'/DU;
NLPx1(3*(N1+2)+1:4*(N1+2))=x1(4,:)'/VU;
NLPx1(4*(N1+2)+1:5*(N1+2))=x1(5,:)'/VU;
NLPx1(5*(N1+2)+1:6*(N1+2))=x1(6,:)'/VU;
NLPx1(6*(N1+2)+1:7*(N1+2))=u1(1,:)';
NLPx1(7*(N1+2)+1:8*(N1+2))=u1(2,:)';
NLPx1(8*(N1+2)+1:9*(N1+2))=u1(3,:)';

NLPx2=ones((n+m)*N+2,1);
NLPx2(end)=t1(end)/TU;
NLPx2(end)=t1(end)/TU;
p2=ones(N1+2,1);
p2(1)=-1;
p2(2:N1+1)=p1;
p2(end)=1;

for i=1:m+n
    NLPx2((i-1)*N+1:i*N)=interp1(p2',NLPx1((i-1)*(N1+2)+1:i*(N1+2)),p,'spline');
end
