# Supplementary material for: Coupled Attitude-Orbit Dynamics and Control for an Electric Sail in a Heliocentric Transfer Mission
Source: PLoS One. 2015 May 7;10(5):e0125901. doi: 10.1371/journal.pone.0125901 (PMC4423971; doi:10.1371/journal.pone.0125901)
Supplement: S1 File — (ZIP) [file pone.0125901.s001.zip › Orbital Control/JD2TAngleEarth.m]

function TAngleEarth=JD2TAngleEarth(JDtime)
elements=g3plan(JDtime);
WEarth=348.73936/180*pi;
wEarth=114.20783/180*pi;
TAngleEarth=elements(1)-WEarth-wEarth;
if TAngleEarth<0
    TAngleEarth=TAngleEarth+2*pi;
elseif TAngleEarth>=2*pi
    TAngleEarth=TAngleEarth-2*pi;
end
