# Supplementary material for: Coupled Attitude-Orbit Dynamics and Control for an Electric Sail in a Heliocentric Transfer Mission
Source: PLoS One. 2015 May 7;10(5):e0125901. doi: 10.1371/journal.pone.0125901 (PMC4423971; doi:10.1371/journal.pone.0125901)
Supplement: S1 File — (ZIP) [file pone.0125901.s001.zip › Orbital Control/MAngle2TAngle.m]

function [theta]=MAngle2TAngle(a,e,M0,DeltaT)
GM=6.67e-11*1.989e30;
AU=1.49598e11;
n=sqrt(GM)/(a*AU)^(3/2);
M=M0+DeltaT*n;
M=mod(M,2*pi);
E=M+e*sin(M)+1/2*e^2*sin(2*M)+1/8*e^3*(3*sin(3*M)-sin(M));
theta=2*atan(sqrt((1+e)/(1-e))*tan(E/2));
if theta<0
    theta=theta+2*pi;
end
