# Supplementary material for: Coupled Attitude-Orbit Dynamics and Control for an Electric Sail in a Heliocentric Transfer Mission
Source: PLoS One. 2015 May 7;10(5):e0125901. doi: 10.1371/journal.pone.0125901 (PMC4423971; doi:10.1371/journal.pone.0125901)
Supplement: S1 File — (ZIP) [file pone.0125901.s001.zip › Orbital Control/Main.m]

%%%%%%%%%%%%%%%%%%%%%%%%%%%%%%%%%%%%Mars%%%%%%%%%%%%%%%%%%%%%%%%%%%%%%%%%%%
clear;PlanetNum=5;
global constant;constant.PlanetNum=PlanetNum;
ac1=20e-4:-1e-4:20e-4;
[mpoint,npoint]=size(ac1);
NLPx=zeros(npoint,272);
if PlanetNum==1%Vesta
    DataName=strcat('Vesta','-',num2str(year(now)),'-',num2str(month(now)),'-',num2str(day(now)),'-',num2str(hour(now)),'-',num2str(minute(now)),'-ALL','.mat');
elseif PlanetNum==2%Ceres
    DataName=strcat('Ceres','-',num2str(year(now)),'-',num2str(month(now)),'-',num2str(day(now)),'-',num2str(hour(now)),'-',num2str(minute(now)),'-ALL','.mat');
elseif PlanetNum==3%Mercury
    DataName=strcat('Mercury','-',num2str(year(now)),'-',num2str(month(now)),'-',num2str(day(now)),'-',num2str(hour(now)),'-',num2str(minute(now)),'-ALL','.mat');
elseif PlanetNum==4%Venus
    DataName=strcat('Venus','-',num2str(year(now)),'-',num2str(month(now)),'-',num2str(day(now)),'-',num2str(hour(now)),'-',num2str(minute(now)),'-ALL','.mat');
else%Mars
    DataName=strcat('Mars','-',num2str(year(now)),'-',num2str(month(now)),'-',num2str(day(now)),'-',num2str(hour(now)),'-',num2str(minute(now)),'-ALL','.mat');
end

for i=1:npoint
    disp(strcat(num2str(ac1(i)*1000),':',num2str(i),'/',num2str(npoint)))
    if i==1
        [NLPx(i,:),EXITFLAG(i)]=Optimizations(zeros(1,272),ac1(i),i);
    else
        [NLPx(i,:),EXITFLAG(i)]=Optimizations(NLPx(i-1,:),ac1(i),i);
    end
    save(DataName);
end
%%%%%%%%%%%%%%%%%%%%%%%%%%%%%%%%%%%%%%%%%%%%%%%%%%%%%%%%%%%%%%%%%%%%%%%%%%%
