# Supplementary material for: Coupled Attitude-Orbit Dynamics and Control for an Electric Sail in a Heliocentric Transfer Mission
Source: PLoS One. 2015 May 7;10(5):e0125901. doi: 10.1371/journal.pone.0125901 (PMC4423971; doi:10.1371/journal.pone.0125901)
Supplement: S1 File — (ZIP) [file pone.0125901.s001.zip › Orbital Control/NLPCon.m]

function [c,ceq] = NLPCon(NLPx)
%º¯ÊýËµÃ÷£º±¾º¯ÊýÓÃÓÚ¶¨ÒåNLP¿É½âµÄ·ÇÏßÐÔÔ¼Êø
%ÊäÈë²ÎÊý£ºNLPxÎªÒªÑ°ÓÅµÄ±äÁ¿£¬°üÀ¨N*n¸ö×´Ì¬±äÁ¿£¬m*N¸ö¿ØÖÆ±äÁ¿ºÍÒ»¸ötf
%·ûºÅ¶¨Òå
%%%%%%%%%%%%%%%%%%%%%%%%%%%%%%%%%%%%%%%%%%%%%%%%%%%%%%%%%%%%%%%%%%%%%%%%%%%
aVesta=2.361;
eVesta=0.08917;
iVesta=7.135/180*pi;
WVesta=103.91/180*pi;
wVesta=149.83/180*pi;
M0Vesta=0.873651504959161;%2007.12.17
%%%%%%%%%%%%%%%%%%%%%%%%%%%%%%%%%%%%%%%%%%%%%%%%%%%%%%%%%%%%%%%%%%%%%%%%%%%
aCere=2.7663;
eCere=0.07934;
iCere=10.585/180*pi;
WCere=80.399/180*pi;
wCere=72.825/180*pi;
M0Cere=27.448/180*pi;%2009.6.18(JD2455000.5)
%%%%%%%%%%%%%%%%%%%%%%%%%%%%%%%%%%%%%%%%%%%%%%%%%%%%%%%%%%%%%%%%%%%%%%%%%%%
aMercu=0.387098;
eMercu=0.205630;
iMercu=7.005/180*pi;
WMercu=48.331/180*pi;
wMercu=29.124/180*pi;
M0Mercu=174.796/180*pi;%2000.1.1
%%%%%%%%%%%%%%%%%%%%%%%%%%%%%%%%%%%%%%%%%%%%%%%%%%%%%%%%%%%%%%%%%%%%%%%%%%%
aVenus=0.723327;
eVenus=0.0067;
iVenus=3.39458/180*pi;
WVenus=76.678/180*pi;
wVenus=55.186/180*pi;
M0Venus=50.115/180*pi;%2000.1.1
%%%%%%%%%%%%%%%%%%%%%%%%%%%%%%%%%%%%%%%%%%%%%%%%%%%%%%%%%%%%%%%%%%%%%%%%%%%
aMars=1.52367934;
eMars=0.09340062;
iMars=1.849726/180*pi;
WMars=49.558093/180*pi;
wMars=286.502141/180*pi;
M0Mars=19.373041/180*pi;%2000.1.1
%%%%%%%%%%%%%%%%%%%%%%%%%%%%%%%%%%%%%%%%%%%%%%%%%%%%%%%%%%%%%%%%%%%%%%%%%%%
aEarth=1;
eEarth=0.01671;
iEarth=0/180*pi;
WEarth=348.73936/180*pi;
wEarth=114.20783/180*pi;
%%%%%%%%%%%%%%%%%%%%%%%%%%%%%%%%%%%%%%%%%%%%%%%%%%%%%%%%%%%%%%%%%%%%%%%%%%%
global constant;
N=constant.N;
n=constant.n;
m=constant.m;
D=constant.D;
Dbar=constant.Dbar;
p=constant.p;
w=constant.w;
PlanetNum=constant.PlanetNum;

for i=1:n
    x(i,:)=NLPx(((i-1)*N+1):(i*N));
end%×´Ì¬±äÁ¿
for i=1:m
    u(i,:)=NLPx(((i+n-1)*N+1):((i+n)*N));
end%¿ØÖÆ±äÁ¿
JD0=NLPx(N*(n+m)+1);
tf=NLPx(end);

%¼ÆËãÄ¿±êÐ¡ÐÐÐÇµÄ¹ìµÀ²ÎÊý
theta0Earth=JD2TAngleEarth(JD0);
[VectorR0,VectorV0]=Element2PosVol(iEarth,WEarth,wEarth,aEarth,eEarth,theta0Earth);
x0=[VectorR0(1);VectorR0(2);VectorR0(3);VectorV0(1);VectorV0(2);VectorV0(3)];
constant.x0=x0;
TU=3.156372427588227e+007;
if PlanetNum==1%Vesta
    Tdelta=TU*tf+(JD0-2454451.5)*24*3600;
    thetaVesta=MAngle2TAngle(aVesta,eVesta,M0Vesta,Tdelta);
    [VectorR,VectorV]=Element2PosVol(iVesta,WVesta,wVesta,aVesta,eVesta,thetaVesta);
elseif PlanetNum==2%Ceres
    Tdelta=TU*tf+(JD0-2455000.5)*24*3600;
    thetaCere=MAngle2TAngle(aCere,eCere,M0Cere,Tdelta);
    [VectorR,VectorV]=Element2PosVol(iCere,WCere,wCere,aCere,eCere,thetaCere);
elseif PlanetNum==3%Mercury
    Tdelta=TU*tf+(JD0-2451545.0)*24*3600;
    thetaMercu=MAngle2TAngle(aMercu,eMercu,M0Mercu,Tdelta);
    [VectorR,VectorV]=Element2PosVol(iMercu,WMercu,wMercu,aMercu,eMercu,thetaMercu);
elseif PlanetNum==4%Venus
    Tdelta=TU*tf+(JD0-2451545.0)*24*3600;
    thetaVenus=MAngle2TAngle(aVenus,eVenus,M0Venus,Tdelta);
    [VectorR,VectorV]=Element2PosVol(iVenus,WVenus,wVenus,aVenus,eVenus,thetaVenus);
else%Mars
    Tdelta=TU*tf+(JD0-2451545.0)*24*3600;
    thetaMars=MAngle2TAngle(aMars,eMars,M0Mars,Tdelta);
    [VectorR,VectorV]=Element2PosVol(iMars,WMars,wMars,aMars,eMars,thetaMars);
end
%%%%%%%%%%%%%%%%%%·ÇÏßÐÔµÈÊ½Ô¼Êø·½³Ì%%%%%%%%%%%%%%%%%%%%%
%°üÀ¨¶¯Á¦Ñ§·½³ÌÔ¼Êø,ÖÕµãÔ¼Êø£¬±ß½çÔ¼Êø·½³ÌºÍÂ·¾¶Ô¼Êø
%¸ù¾ÝUserDAE¼ÆËã×´Ì¬±äÁ¿µ¹Êý£¬fÎªn*N
f=ones(n,N);
ceq=ones(n*N+6,1);
for i=1:N
    f(:,i)=UserDAE(x(:,i),u(:,i));
end
constant.f=f;
%n*N¸ö¶¯Á¦Ñ§·½³ÌÔ¼Êø
for i=1:n
    ceq((i-1)*N+1:i*N)=Dbar*x0(i)+D*x(i,:)'-tf/2*f(i,:)';
end

%ÔÚ´Ë½öÌí¼ÓÖÕµãÔ¼Êø£¬±ß½çÔ¼ÊøºÍÂ·¾¶Ô¼ÊøÊÓÇé¿öÌí¼Ó
ceq(N*n+1)=tf/2*(f(1,:)*w)+VectorR0(1)-VectorR(1);
ceq(N*n+2)=tf/2*(f(2,:)*w)+VectorR0(2)-VectorR(2);
ceq(N*n+3)=tf/2*(f(3,:)*w)+VectorR0(3)-VectorR(3);
ceq(N*n+4)=tf/2*(f(4,:)*w)+VectorV0(1)-VectorV(1);
ceq(N*n+5)=tf/2*(f(5,:)*w)+VectorV0(2)-VectorV(2);
ceq(N*n+6)=tf/2*(f(6,:)*w)+VectorV0(3)-VectorV(3);
%ceq(N*n+1:N*n+6)=100*ceq(N*n+1:N*n+6);
global aaa;
aaa.ceq=ceq;
aaa.VectorR=VectorR;
aaa.VectorV=VectorV;
aaa.x0=x0;
aaa.tf=tf;
aaa.f=f;
for i=1:N
    c(i)=cos(70/pi*180)-cos(u(1,i))*cos(u(2,i));
end
for i=1:N
    c(i+N)=0.3-sqrt(x(1,i)^2+x(2,i)^2+x(3,i)^2);
end
