# Supplementary material for: Coupled Attitude-Orbit Dynamics and Control for an Electric Sail in a Heliocentric Transfer Mission
Source: PLoS One. 2015 May 7;10(5):e0125901. doi: 10.1371/journal.pone.0125901 (PMC4423971; doi:10.1371/journal.pone.0125901)
Supplement: S1 File — (ZIP) [file pone.0125901.s001.zip › Orbital Control/NLPtoOpt1.m]

function [x1 u1 t1]=NLPtoOpt1(NLPx1)
%º¯Êý¶¨Òå£º±¾º¯ÊýÓÃÓÚ½«NLP½âËã½á¹û×ª»»³ÉOptimalControl½á¹û
global constant;
N=constant.N;
n=constant.n;
m=constant.m;
x0=constant.x0;
p=constant.p;
w=constant.w;
f=constant.f;
DU=constant.DU;
TU=constant.TU;
VU=constant.VU;

%Ê±¼ä³ß¶È»¹Ô­
t=zeros(1,N+2);
t(1)=0;
t(N+2)=NLPx1(end);
t(2:N+1)=t(N+2)/2*(p+1);

%×´Ì¬±äÁ¿»¹Ô­
x=zeros(n,N+2);
x(:,1)=x0;
for i=1:n
    x(i,N+2)=t(N+2)/2*(f(i,:)*w)+x0(i);
end
for i=1:n
    x(i,2:N+1)=NLPx1((i-1)*N+1:i*N);
end

%¿ØÖÆ±äÁ¿»¹Ô­
u=zeros(m,N+2);
for i=1:m
    u(i,2:N+1)=NLPx1((i-1+n)*N+1:(i+n)*N);
end
u(:,1)=u(:,2);
u(:,N+2)=u(:,N+1);
t1=t*TU;
x1(1,:)=x(1,:)*DU;
x1(2,:)=x(2,:)*DU;
x1(3,:)=x(3,:)*DU;
x1(4,:)=x(4,:)*VU;
x1(5,:)=x(5,:)*VU;
x1(6,:)=x(6,:)*VU;
u1=u;
