# Supplementary material for: Coupled Attitude-Orbit Dynamics and Control for an Electric Sail in a Heliocentric Transfer Mission
Source: PLoS One. 2015 May 7;10(5):e0125901. doi: 10.1371/journal.pone.0125901 (PMC4423971; doi:10.1371/journal.pone.0125901)
Supplement: S1 File — (ZIP) [file pone.0125901.s001.zip › Orbital Control/OptimizationMore.asv]

function [NLPx,EXITFLAG]=Optimization(NLPx2,ac1,calculateJ)
global constant;
LoadData=Load('Mars-1-2014-10-2-22-40-6.mat');
NLPx2=LoadData.NLPx;

%%%%%%%%%%%%%%%%%%%%%%%%%%ÓÃ»§·ûºÅ¶¨Òå%%%%%%%%%%%%%%%%%%%%%%%%%%%
U=6.67e-11*1.989e30;
AU=1.49598e11;
DU=1*AU;
TU=2*pi*sqrt(AU^3/U);
VU=DU/TU;
aU=DU/TU^2;
U1=U/(DU^3/TU^2);
ac=ac1/aU;%ÎÞÁ¿¸Ù»¯¼ÓËÙ¶È
%%%%%%%%%%%%%%%%%%%%%%%%%%%%%%%%%%%%%%%%%%%%%%%%%%%%%%%%%%%%%%%%
BX=[-100 100;-100 100;-100 100;-100 100;-100 100;-100 100];
BU=[-pi*70/180 pi*70/180;-pi*70/180 pi*70/180;0 1];
BJD0=[2456658.5  2459214.5];%2014.1.1-2020.12.31
Btf=[10*24*3600/TU 100];
%%%%%%%%%%%%%%%%%%%%%%%%%%%%%%%%%%%%%%%%%%%%%%%%%%%%%%%%%%%%%%%%
n=6;%×´Ì¬±äÁ¿¸öÊý
m=3;%¿ØÖÆ±äÁ¿¸öÊý
en=0;%±ß½çµÈÊ½Ô¼Êø¸öÊý
pn=0;%Â·¾¶²»µÈÊ½Ô¼Êø¸öÊý
constant.ac=ac;
if calculateJ==1000
    N=10;%Åäµã¸öÊý
    LB=zeros((n+m)*N+2,1);
    for i=1:n
        LB((i-1)*N+1:i*N)=BX(i,1);
    end
    for i=1:m
        LB((i-1+n)*N+1:(i+n)*N)=BU(i,1);
    end
    LB((m+n)*N+1)=BJD0(1,1);
    LB((m+n)*N+2)=Btf(1,1);
    
    UB=zeros((n+m)*N+2,1);
    for i=1:n
        UB((i-1)*N+1:i*N)=BX(i,2);
    end
    for i=1:m
        UB((i-1+n)*N+1:(i+n)*N)=BU(i,2);
    end
    UB((m+n)*N+1)=BJD0(1,2);
    UB((m+n)*N+2)=Btf(1,2);
    %%%%%%%%%%%%%%%%%%%%%%%%%%%%%%%%%%%%%%%%%%%%%%%%%%%%%%%%%%%%%%%%
    
    %%%%%%%%%%%%%%%%%%%%%%%%%%¸ßË¹Î±Æ×ÀëÉ¢»¯%%%%%%%%%%%%%%%%%%%%%%%%%
    %¼ÆËã¸ßË¹µã¡¢¸ßË¹È¨ÖØºÍ¸ßË¹Î¢·ÖÔ¼Êø·½³Ì
    [D,Dbar,p,w]=GaussDiffMatrix(N);
    %½«³£ÓÃ²ÎÊý¸³Öµ¸øÈ«¾Ö±äÁ¿
    constant.N=N;
    constant.n=n;
    constant.m=m;
    constant.en=en;
    constant.pn=pn;
    constant.D=D;
    constant.Dbar=Dbar;
    constant.p=p;
    constant.w=w;
    constant.U=U;
    constant.U1=U1;
    constant.AU=AU;
    constant.DU=DU;
    constant.TU=TU;
    constant.VU=VU;
    %%%%%%%%%%%%%%%%%%%%%%%%%%%%%%%%%%%%%%%%%%%%%%%%%%%%%%%%%%%%%%%%
    
    %%%%%%%%%%%%%%%%%%%%%%%%%%%Ñ°ÓÅ³õÖµ%%%%%%%%%%%%%%%%%%%%%%%%%%%%%
    options=gaoptimset('PopulationSize',200,'Generations',40,'TolFun',1e-10,'Display','iter','StallGenLimit',100);
    NLPx0=ga(@(NLPx)NLPCost(NLPx),(n+m)*N+2,[],[],[],[],LB,UB,@(NLPx)NLPCon(NLPx),options);
    global aaa;
    options = optimset('TolX',1e-7,'TolFun',1e-3,'TolCon',1e-5,'Algorithm','sqp','MaxFunEvals',10000000,'MaxIter',1000,'Display','iter','largescale','on');
    NLPx1=fmincon(@(NLPx)NLPCost(NLPx),NLPx0,[],[],[],[],LB,UB,@(NLPx)NLPCon(NLPx),options);
    global aaa;
    [x1 u1 t1]=NLPtoOpt1(NLPx1);
    constant.x1=x1;
    constant.u1=u1;
    constant.t1=t1;
    N1=N;
end
N=30;
if calculateJ==1000
    constant.p1=p;
end
[D,Dbar,p,w]=GaussDiffMatrix(N);
constant.D=D;
constant.Dbar=Dbar;
constant.p=p;
constant.w=w;
constant.N=N;
constant.n=n;
constant.m=m;
constant.U=U;
constant.U1=U1;
constant.en=en;
constant.pn=pn;
constant.AU=AU;
constant.DU=DU;
constant.TU=TU;
constant.VU=VU;
if calculateJ==1000
    constant.N1=N1;
    NLPx2=Interpolate(NLPx1);
end
%%%%%%%%%%%%%%%%%%%%%%%%%%%%%%%%%%%%%%%%%%%%%%%%%%%%%%%%%%%%%%%%

LB=zeros((n+m)*N+2,1);
for i=1:n
    LB((i-1)*N+1:i*N)=BX(i,1);
end
for i=1:m
    LB((i-1+n)*N+1:(i+n)*N)=BU(i,1);
end
LB((m+n)*N+1)=BJD0(1,1);
LB((m+n)*N+2)=Btf(1,1);

UB=zeros((n+m)*N+2,1);
for i=1:n
    UB((i-1)*N+1:i*N)=BX(i,2);
end
for i=1:m
   UB((i-1+n)*N+1:(i+n)*N)=BU(i,2);
end
UB((m+n)*N+1)=BJD0(1,2);
UB((m+n)*N+2)=Btf(1,2);
%%%%%%%%%%%%%%%%%%%%%%%%%%%%%%%%%%%%%%%%%%%%%%%%%%%%%%%%%%%%%%%%

%%%%%%%%%%%%%%%%%%%%%%%%%%SQPÑ°ÓÅ%%%%%%%%%%%%%%%%%%%%%%%%%%%%%%%
options = optimset('TolX',1e-7,'TolFun',1e-5,'TolCon',1e-5,'Algorithm','sqp','MaxFunEvals',10000000,'MaxIter',1500,'Display','iter','largescale','on');
[NLPx,FVAL,EXITFLAG]=fmincon(@(NLPx)NLPCost(NLPx),NLPx2,[],[],[],[],LB,UB,@(NLPx)NLPCon(NLPx),options);

global aaa;
if (EXITFLAG==1)||(max(aaa.ceq)<1e-5)
    EXITFLAG=1;
end
%½«NLP½âËã½á¹û×ª»»³ÉOptimalControl½á¹û
[x u t]=NLPtoOpt(NLPx);
constant.x=x;
constant.u=u;
constant.t=t;

PlanetNum=constant.PlanetNum;
if PlanetNum==1%Vesta
    save(strcat('Vesta','-',num2str(ac1*1000),'-',num2str(year(now)),'-',num2str(month(now)),'-',num2str(day(now)),'-',num2str(hour(now)),'-',num2str(minute(now)),'-',num2str(calculateJ),'.mat'));
elseif PlanetNum==2%Ceres
    save(strcat('Ceres','-','-',num2str(ac1*1000),'-',num2str(year(now)),'-',num2str(month(now)),'-',num2str(day(now)),'-',num2str(hour(now)),'-',num2str(minute(now)),'-',num2str(calculateJ),'.mat'));
elseif PlanetNum==3%Mercury
    save(strcat('Mercury','-',num2str(ac1*1000),'-',num2str(year(now)),'-',num2str(month(now)),'-',num2str(day(now)),'-',num2str(hour(now)),'-',num2str(minute(now)),'-',num2str(calculateJ),'.mat'));
elseif PlanetNum==4%Venus
    save(strcat('Venus','-',num2str(ac1*1000),'-',num2str(year(now)),'-',num2str(month(now)),'-',num2str(day(now)),'-',num2str(hour(now)),'-',num2str(minute(now)),'-',num2str(calculateJ),'.mat'));
else%Mars
    save(strcat('Mars','-',num2str(ac1*1000),'-',num2str(year(now)),'-',num2str(month(now)),'-',num2str(day(now)),'-',num2str(hour(now)),'-',num2str(minute(now)),'-',num2str(calculateJ),'.mat'));
end
