# Supplementary material for: Coupled Attitude-Orbit Dynamics and Control for an Electric Sail in a Heliocentric Transfer Mission
Source: PLoS One. 2015 May 7;10(5):e0125901. doi: 10.1371/journal.pone.0125901 (PMC4423971; doi:10.1371/journal.pone.0125901)
Supplement: S1 File — (ZIP) [file pone.0125901.s001.zip › Orbital Control/Optimizations.m]

function [NLPx,EXITFLAG]=Optimizations(NLPx2,ac1,calculateJ)
NLPxs=zeros(11,272);EXITFLAGs=zeros(11,1);
disp('Regular Optimization')
NumSecuss=0;
if calculateJ==1
    for i=1:20
        if NumSecuss<2
            [NLPxs(1,:),EXITFLAGs(1)]=OptimizationGenetic(zeros(1,272),ac1,calculateJ);
            if EXITFLAGs(1)==1
                NumSecuss=NumSecuss+1;
            end
        end
    end
else
    [NLPxs(1,:),EXITFLAGs(1)]=Optimization(NLPx2,ac1,calculateJ);
end
NLPx=NLPxs(1,:);
if EXITFLAGs(1)~=1
    NLPx(end)=100;
end
NumSecuss=0;
for i=1:10
    if NumSecuss<1
        disp(strcat('Genetic Optimization:',num2str(i)))
        [NLPxs(i+1,:),EXITFLAGs(i+1)]=OptimizationGenetic(NLPx2,ac1,calculateJ);
        if EXITFLAGs(i+1)==1
            if NLPxs(i+1,end)<NLPx(end)
                NLPx=NLPxs(i+1,:);
            end
            if NLPxs(i+1,end)<1.1*NLPxs(1,end)
                NumSecuss=NumSecuss+1;
            end
        end
    end
end
EXITFLAG=0;
for i=1:11
    EXITFLAG=EXITFLAG||(EXITFLAGs(i)==1);
end
