# Supplementary material for: Coupled Attitude-Orbit Dynamics and Control for an Electric Sail in a Heliocentric Transfer Mission
Source: PLoS One. 2015 May 7;10(5):e0125901. doi: 10.1371/journal.pone.0125901 (PMC4423971; doi:10.1371/journal.pone.0125901)
Supplement: S1 File — (ZIP) [file pone.0125901.s001.zip › Orbital Control/PlotFigureSmall.asv]

close all;
figure(1)
% pp=plot(ac1*1000,NLPx(:,end)*365.25,'k');
% set(pp,'LineWidth',1.5);
xlabel('ÌØÕ÷¼ÓËÙ¶È (mm/s^2)');ylabel('ËùÓÃÊ±¼ä (days£©');
x_formatstring = '%3.1f';
ac2=5e-4:0.1e-4:40e-4;
FlightTime=interp1(ac1,NLPx(:,end),ac2,'cubic');
hold on;
pp=plot(ac2*1000,FlightTime*365.25,'r');
set(pp,'LineWidth',1.5);
