# Supplementary material for: Coupled Attitude-Orbit Dynamics and Control for an Electric Sail in a Heliocentric Transfer Mission
Source: PLoS One. 2015 May 7;10(5):e0125901. doi: 10.1371/journal.pone.0125901 (PMC4423971; doi:10.1371/journal.pone.0125901)
Supplement: S1 File — (ZIP) [file pone.0125901.s001.zip › Orbital Control/PlotFigures.m]

% NLPx=NLPx';
%%%%%%%%%%%%%%%%%%%%%%%%%%%%%%%%%%%%%%%%%%%%%%%%%%%%%%%%%%%%%%%%%%%%%%%%%%%
format long;
global constant;
%%%%%%%%%%%%%%%%%%%%%%%%%%%%%%%%%%%%%%%%%%%%%%%%%%%%%%%%%%%%%%%%%%%%%%%%%%%
CloseNum=menu('Close Figures?','Yes','No');
if CloseNum==1
    close all;
end

PlotPlanetNum=menu('Plot planet trajectory?','Yes','No');
%%%%%%%%%%%%%%%%%%%%%%%%%%%%%%%%%%%%%%%%%%%%%%%%%%%%%%%%%%%%%%%%%%%%%%%%%%%
U=6.67e-11*1.989e30;
AU=1.49598e11;
DU=1*AU;
TU=2*pi*sqrt(AU^3/U);
VU=DU/TU;
aU=DU/TU^2;
U1=U/(DU^3/TU^2);
%%%%%%%%%%%%%%%%%%%%%%%%%%%%%%%%%%%%%%%%%%%%%%%%%%%%%%%%%%%%%%%%%%%%%%%%%%%
aVesta=2.361;
eVesta=0.08917;
iVesta=7.135/180*pi;
WVesta=103.91/180*pi;
wVesta=149.83/180*pi;
M0Vesta=0.873651504959161;%2007.12.17
%%%%%%%%%%%%%%%%%%%%%%%%%%%%%%%%%%%%%%%%%%%%%%%%%%%%%%%%%%%%%%%%%%%%%%%%%%%
aCere=2.7663;
eCere=0.07934;
iCere=10.585/180*pi;
WCere=80.399/180*pi;
wCere=72.825/180*pi;
M0Cere=27.448/180*pi;%2009.6.18(JD2455000.5)
%%%%%%%%%%%%%%%%%%%%%%%%%%%%%%%%%%%%%%%%%%%%%%%%%%%%%%%%%%%%%%%%%%%%%%%%%%%
aMercu=0.387098;
eMercu=0.205630;
iMercu=7.005/180*pi;
WMercu=48.331/180*pi;
wMercu=29.124/180*pi;
M0Mercu=174.796/180*pi;%2000.1.1
%%%%%%%%%%%%%%%%%%%%%%%%%%%%%%%%%%%%%%%%%%%%%%%%%%%%%%%%%%%%%%%%%%%%%%%%%%%
aVenus=0.723327;
eVenus=0.0067;
iVenus=3.39458/180*pi;
WVenus=76.678/180*pi;
wVenus=55.186/180*pi;
M0Venus=50.115/180*pi;%2000.1.1
%%%%%%%%%%%%%%%%%%%%%%%%%%%%%%%%%%%%%%%%%%%%%%%%%%%%%%%%%%%%%%%%%%%%%%%%%%%
aMars=1.52367934;
eMars=0.09340062;
iMars=1.849726/180*pi;
WMars=49.558093/180*pi;
wMars=286.502141/180*pi;
M0Mars=19.373041/180*pi;%2000.1.1
%%%%%%%%%%%%%%%%%%%%%%%%%%%%%%%%%%%%%%%%%%%%%%%%%%%%%%%%%%%%%%%%%%%%%%%%%%%
aEarth=1;
eEarth=0.01671;
iEarth=0/180*pi;
WEarth=348.73936/180*pi;
wEarth=114.20783/180*pi;
%%%%%%%%%%%%%%%%%%%%%%%%%%%%%%%%%%%%%%%%%%%%%%%%%%%%%%%%%%%%%%%%%%%%%%%%%%%
n=6;%×´Ì¬±äÁ¿¸öÊý
m=3;%¿ØÖÆ±äÁ¿¸öÊý
N=90;%LGÀëÉ¢µã¸öÊý
en=0;%±ß½çµÈÊ½Ô¼Êø¸öÊý
pn=0;%Â·¾¶²»µÈÊ½Ô¼Êø¸öÊý
[D,Dbar,p,w]=GaussDiffMatrix(N);
constant.N=N;
constant.n=n;
constant.m=m;
constant.en=en;
constant.pn=pn;
constant.D=D;
constant.Dbar=Dbar;
constant.p=p;
constant.w=w;
constant.AU=AU;
constant.DU=DU;
constant.TU=TU;
constant.VU=VU;
constant.U1=U1;
%%%%%%%%%%%%%%%%%%%%%%%%%%%%%%%%%%%%%%%%%%%%%%%%%%%%%%%%%%%%%%%%%%%%%%%%%%%
[mpoint,npoint]=size(ac);
X=zeros(npoint,N+2);
Y=zeros(npoint,N+2);
Z=zeros(npoint,N+2);
vx=zeros(npoint,N+2);
vy=zeros(npoint,N+2);
vz=zeros(npoint,N+2);
A=zeros(npoint,N+2);
B=zeros(npoint,N+2);
k=zeros(npoint,N+2);
% x=zeros(n,N+2);
% u=zeros(m,N+2);
t=zeros(npoint,N+2);
tday=zeros(npoint,N+2);
%%%%%%%%%%%%%%%%%%%%%%%%%%%%%%%%%%%%%%%%%%%%%%%%%%%%%%%%%%%%%%%%%%%%%%%%%%%
Xplot=zeros(npoint,100*N+1);
Yplot=zeros(npoint,100*N+1);
Zplot=zeros(npoint,100*N+1);
vxplot=zeros(npoint,100*N+1);
vyplot=zeros(npoint,100*N+1);
vzplot=zeros(npoint,100*N+1);
tplot=zeros(npoint,100*N+1);
tdayplot=zeros(npoint,100*N+1);
%%%%%%%%%%%%%%%%%%%%%%%%%%%%%%%%%%%%%%%%%%%%%%%%%%%%%%%%%%%%%%%%%%%%%%%%%%%
for i=1:1
    theta0Earth=JD2TAngleEarth(NLPx(i,end-1));
    [VectorR0,VectorV0]=Element2PosVol(iEarth,WEarth,wEarth,aEarth,eEarth,theta0Earth);
    x0=[VectorR0(1);VectorR0(2);VectorR0(3);VectorV0(1);VectorV0(2);VectorV0(3)];
    constant.x0=x0;
    constant.ac=ac(i)/(DU/TU^2);
    f=ones(n,N);
    xx=[NLPx(i,1:N);NLPx(i,N+1:2*N);NLPx(i,2*N+1:3*N);NLPx(i,3*N+1:4*N);NLPx(i,4*N+1:5*N);NLPx(i,5*N+1:6*N)];
    uu=[NLPx(i,6*N+1:7*N);NLPx(i,7*N+1:8*N);NLPx(i,8*N+1:9*N)];
    for j=1:N
        f(:,j)=UserDAE(xx(:,j),uu(:,j));
    end
    constant.f=f;
    [x33 u33 t(i,:)]=NLPtoOpt(NLPx(i,:));
    A(i,:)=u(1,:);
    B(i,:)=u(2,:);
    k(i,:)=u(3,:);
    X(i,:)=x(1,:);
    Y(i,:)=x(2,:);
    Z(i,:)=x(3,:);
    vx(i,:)=x(4,:);
    vy(i,:)=x(5,:);
    vz(i,:)=x(6,:);
    tday(i,:)=t(i,:)/(24*3600)+NLPx(i,end-1);
    
    tplot(i,:)=t(i,1):(t(i,end)-t(i,1))/(100*N):t(i,end);
    Xplot(i,:)=interp1(t(i,:),X(i,:),tplot(i,:),'spline');
    Yplot(i,:)=interp1(t(i,:),Y(i,:),tplot(i,:),'spline');
    Zplot(i,:)=interp1(t(i,:),Z(i,:),tplot(i,:),'spline');
    vxplot(i,:)=interp1(t(i,1:end),vx(i,1:end),tplot(i,:),'spline');
    vyplot(i,:)=interp1(t(i,1:end),vy(i,1:end),tplot(i,:),'spline');
    vzplot(i,:)=interp1(t(i,1:end),vz(i,1:end),tplot(i,:),'spline');
    tdayplot(i,:)=interp1(t(i,:),tday(i,:),tplot(i,:),'spline');
end
%%%%%%%%%%%%%%%%%%%%%%%%%%%%%%%%%%%%%%%%%%%%%%%%%%%%%%%%%%%%%%%%%%%%%%%%%%%
% for i=1:npoint
%     for j=1:100*N+1
%         [iEle(i,j),OmegaEle(i,j),omegaEle(i,j),aEle(i,j),eEle(i,j),thetaEle(i,j)]=PosVol2Element([Xplot(i,j);Yplot(i,j);Zplot(i,j)],[vxplot(i,j);vyplot(i,j);vzplot(i,j)]);
%     end
% end
%%%%%%%%%%%%%%%%%%%%%%%%%%%%%%%%%%%%%%%%%%%%%%%%%%%%%%%%%%%%%%%%%%%%%%%%%%%
plotnumber=1;
%%%%%%%%%%%%%%%%%%%%%%%%%%%%%%%%%%%%%%%%%%%%%%%%%%%%%%%%%%%%%%%%%%%%%%%%%%%
for i=1:100*N+1
    theta0Earth=JD2TAngleEarth(tdayplot(plotnumber,i));
    [VectorREarth,VectorVEarth]=Element2PosVol(iEarth,WEarth,wEarth,aEarth,eEarth,theta0Earth);
    XEarth(i)=VectorREarth(1);YEarth(i)=VectorREarth(2);ZEarth(i)=VectorREarth(3);
    VXEarth(i)=VectorVEarth(1);VYEarth(i)=VectorVEarth(2);VZEarth(i)=VectorVEarth(3);
    
    if PlanetNum==1
        Tdelta=(tdayplot(plotnumber,i)-2454451.5)*24*3600;
        thetaVesta=MAngle2TAngle(aVesta,eVesta,M0Vesta,Tdelta);
        [VectorRPlanet,VectorVPlanet]=Element2PosVol(iVesta,WVesta,wVesta,aVesta,eVesta,thetaVesta);
        XPlanet(i)=VectorRPlanet(1);YPlanet(i)=VectorRPlanet(2);ZPlanet(i)=VectorRPlanet(3);
        VXPlanet(i)=VectorVPlanet(1);VYPlanet(i)=VectorVPlanet(2);VZPlanet(i)=VectorVPlanet(3);
    elseif PlanetNum==2
        Tdelta=(tdayplot(plotnumber,i)-2455000.5)*24*3600;
        thetaCere=MAngle2TAngle(aCere,eCere,M0Cere,Tdelta);
        [VectorRPlanet,VectorVPlanet]=Element2PosVol(iCere,WCere,wCere,aCere,eCere,thetaCere);
        XPlanet(i)=VectorRPlanet(1);YPlanet(i)=VectorRPlanet(2);ZPlanet(i)=VectorRPlanet(3);
        VXPlanet(i)=VectorVPlanet(1);VYPlanet(i)=VectorVPlanet(2);VZPlanet(i)=VectorVPlanet(3);
    elseif PlanetNum==3
        Tdelta=(tdayplot(plotnumber,i)-2451545.0)*24*3600;
        thetaMercu=MAngle2TAngle(aMercu,eMercu,M0Mercu,Tdelta);
        [VectorRPlanet,VectorVPlanet]=Element2PosVol(iMercu,WMercu,wMercu,aMercu,eMercu,thetaMercu);
        XPlanet(i)=VectorRPlanet(1);YPlanet(i)=VectorRPlanet(2);ZPlanet(i)=VectorRPlanet(3);
        VXPlanet(i)=VectorVPlanet(1);VYPlanet(i)=VectorVPlanet(2);VZPlanet(i)=VectorVPlanet(3);
    elseif PlanetNum==4
        Tdelta=(tdayplot(plotnumber,i)-2451545.0)*24*3600;
        thetaVenus=MAngle2TAngle(aVenus,eVenus,M0Venus,Tdelta);
        [VectorRPlanet,VectorVPlanet]=Element2PosVol(iVenus,WVenus,wVenus,aVenus,eVenus,thetaVenus);
        XPlanet(i)=VectorRPlanet(1);YPlanet(i)=VectorRPlanet(2);ZPlanet(i)=VectorRPlanet(3);
        VXPlanet(i)=VectorVPlanet(1);VYPlanet(i)=VectorVPlanet(2);VZPlanet(i)=VectorVPlanet(3);
    elseif PlanetNum==5
        Tdelta=(tdayplot(plotnumber,i)-2451545.0)*24*3600;
        thetaMars=MAngle2TAngle(aMars,eMars,M0Mars,Tdelta);
        [VectorRPlanet,VectorVPlanet]=Element2PosVol(iMars,WMars,wMars,aMars,eMars,thetaMars);
        XPlanet(i)=VectorRPlanet(1);YPlanet(i)=VectorRPlanet(2);ZPlanet(i)=VectorRPlanet(3);
        VXPlanet(i)=VectorVPlanet(1);VYPlanet(i)=VectorVPlanet(2);VZPlanet(i)=VectorVPlanet(3);
    end
end
%%%%%%%%%%%%%%%%%%%%%%%%%%%%%%%%%%%%%%%%%%%%%%%%%%%%%%%%%%%%%%%%%%%%%%%%%%%
figure(1);
pp1=plot3(Xplot(plotnumber,:)/AU,Yplot(plotnumber,:)/AU,Zplot(plotnumber,:)/AU,'k');
set(pp1,'LineWidth',1.5);
hold on;
xlabel('x (AU)');ylabel('y (AU)');zlabel('z (AU)');
theta_plot=0:pi/60:2*pi;
for i=1:121
    [VectorREarth(:,i),VectorVEarth(:,i)]=Element2PosVol(iEarth,WEarth,wEarth,aEarth,eEarth,theta_plot(i));
    if PlanetNum==1
        [VectorRPlanet(:,i),VectorVPlanet(:,i)]=Element2PosVol(iVesta,WVesta,wVesta,aVesta,eVesta,theta_plot(i));
    elseif PlanetNum==2
        [VectorRPlanet(:,i),VectorVPlanet(:,i)]=Element2PosVol(iCere,WCere,wCere,aCere,eCere,theta_plot(i));
    elseif PlanetNum==3
        [VectorRPlanet(:,i),VectorVPlanet(:,i)]=Element2PosVol(iMercu,WMercu,wMercu,aMercu,eMercu,theta_plot(i));
    elseif PlanetNum==4
        [VectorRPlanet(:,i),VectorVPlanet(:,i)]=Element2PosVol(iVenus,WVenus,wVenus,aVenus,eVenus,theta_plot(i));
    elseif PlanetNum==5
        [VectorRPlanet(:,i),VectorVPlanet(:,i)]=Element2PosVol(iMars,WMars,wMars,aMars,eMars,theta_plot(i));
    end
end
if PlotPlanetNum==1
    pp=plot3(VectorREarth(1,:),VectorREarth(2,:),VectorREarth(3,:),'k:');
    set(pp,'LineWidth',1.2);
    pp=plot3(VectorRPlanet(1,:),VectorRPlanet(2,:),VectorRPlanet(3,:),'k--');
    set(pp,'LineWidth',1.2);
end
axis equal;
plot3(Xplot(plotnumber,1)/AU,Yplot(plotnumber,1)/AU,Zplot(plotnumber,1)/AU,'ko');
plot3(Xplot(plotnumber,end)/AU,Yplot(plotnumber,end)/AU,Zplot(plotnumber,end)/AU,'ks');
%%%%%%%%%%%%%%%%%%%%%%%%%%%%%%%%%%%%%%%%%%%%%%%%%%%%%%%%%%%%%%%%%%%%%%%%%%%
DateStart=julian2cal(floor(tdayplot(plotnumber,1))+0.5)
DateEnd=julian2cal(floor(tdayplot(plotnumber,end))+0.5)
%%%%%%%%%%%%%%%%%%%%%%%%%%%%%%%%%%%%%%%%%%%%%%%%%%%%%%%%%%%%%%%%%%%%%%%%%%%
figure(2)
pp1=plot(tdayplot(plotnumber,:),Xplot(plotnumber,:)/AU,'k');
set(pp1,'LineWidth',2);
hold on;
if PlotPlanetNum==1
    pp=plot(tdayplot(plotnumber,:),XEarth,'k:');
    set(pp,'LineWidth',2);
    pp=plot(tdayplot(plotnumber,:),XPlanet,'k--');
    set(pp,'LineWidth',2);
end
xlabel('Ê±¼ä (JD)');ylabel('x (AU£©');
x_formatstring = '%3.1f';
legend('µç¶¯·«','µØÇò','¹ÈÉñÐÇ');
tickstep=200;
xtick=floor(tdayplot(plotnumber,1)/tickstep)*tickstep:tickstep:ceil(tdayplot(plotnumber,end)/tickstep)*tickstep;
for i = 1:length(xtick)
    xticklabel{i} = sprintf(x_formatstring, xtick(i));
end
if PlotPlanetNum==1
    set(gca, 'xticklabel', xticklabel);
    set(gca, 'xtick', xtick);
end
%%%%%%%%%%%%%%%%%%%%%%%%%%%%%%%%%%%%%%%%%%%%%%%%%%%%%%%%%%%%%%%%%%%%%%%%%%%
figure(3)
pp1=plot(tdayplot(plotnumber,:),Yplot(plotnumber,:)/AU,'k');
set(pp1,'LineWidth',2);
hold on;
if PlotPlanetNum==1
    pp=plot(tdayplot(plotnumber,:),YEarth,'k:');
    set(pp,'LineWidth',2);
    pp=plot(tdayplot(plotnumber,:),YPlanet,'k--');
    set(pp,'LineWidth',2);
end
xlabel('Ê±¼ä (JD)');ylabel('y (AU£©');
x_formatstring = '%3.1f';
legend('µç¶¯·«','µØÇò','¹ÈÉñÐÇ');
xtick=floor(tdayplot(plotnumber,1)/tickstep)*tickstep:tickstep:ceil(tdayplot(plotnumber,end)/tickstep)*tickstep;
for i = 1:length(xtick)
    xticklabel{i} = sprintf(x_formatstring, xtick(i));
end
if PlotPlanetNum==1
    set(gca, 'xticklabel', xticklabel);
    set(gca, 'xtick', xtick);
end
%%%%%%%%%%%%%%%%%%%%%%%%%%%%%%%%%%%%%%%%%%%%%%%%%%%%%%%%%%%%%%%%%%%%%%%%%%%
figure(4)
pp1=plot(tdayplot(plotnumber,:),Zplot(plotnumber,:)/AU,'k');
set(pp1,'LineWidth',2);
hold on;
if PlotPlanetNum==1
    pp=plot(tdayplot(plotnumber,:),ZEarth,'k:');
    set(pp,'LineWidth',2);
    pp=plot(tdayplot(plotnumber,:),ZPlanet,'k--');
    set(pp,'LineWidth',2);
end
xlabel('Ê±¼ä (JD)');ylabel('z (AU£©');
x_formatstring = '%3.1f';
legend('µç¶¯·«','µØÇò','¹ÈÉñÐÇ');
xtick=floor(tdayplot(plotnumber,1)/tickstep)*tickstep:tickstep:ceil(tdayplot(plotnumber,end)/tickstep)*tickstep;
for i = 1:length(xtick)
    xticklabel{i} = sprintf(x_formatstring, xtick(i));
end
if PlotPlanetNum==1
    set(gca, 'xticklabel', xticklabel);
    set(gca, 'xtick', xtick);
end
%%%%%%%%%%%%%%%%%%%%%%%%%%%%%%%%%%%%%%%%%%%%%%%%%%%%%%%%%%%%%%%%%%%%%%%%%%%
figure(5)
pp1=plot(tdayplot(plotnumber,:),vxplot(plotnumber,:)/1000,'k');
set(pp1,'LineWidth',2);
hold on;
% plot(tday(plotnumber,:),vx(plotnumber,:)/VU,'k');
if PlotPlanetNum==1
    pp=plot(tdayplot(plotnumber,:),VXEarth*VU/1000,'k:');
    set(pp,'LineWidth',2);
    pp=plot(tdayplot(plotnumber,:),VXPlanet*VU/1000,'k--');
    set(pp,'LineWidth',2);
end
xlabel('Ê±¼ä (JD)');ylabel('v_x (km/s£©');
x_formatstring = '%3.1f';
legend('µç¶¯·«','µØÇò','¹ÈÉñÐÇ');
xtick=floor(tdayplot(plotnumber,1)/tickstep)*tickstep:tickstep:ceil(tdayplot(plotnumber,end)/tickstep)*tickstep;
for i = 1:length(xtick)
    xticklabel{i} = sprintf(x_formatstring, xtick(i));
end
if PlotPlanetNum==1
    set(gca, 'xticklabel', xticklabel);
    set(gca, 'xtick', xtick);
end
%%%%%%%%%%%%%%%%%%%%%%%%%%%%%%%%%%%%%%%%%%%%%%%%%%%%%%%%%%%%%%%%%%%%%%%%%%%
figure(6)
pp1=plot(tdayplot(plotnumber,:),vyplot(plotnumber,:)/1000,'k');
set(pp1,'LineWidth',2);
hold on;
% plot(tday(plotnumber,:),vy(plotnumber,:)/VU,'k');
if PlotPlanetNum==1
    pp=plot(tdayplot(plotnumber,:),VYEarth*VU/1000,'k:');
    set(pp,'LineWidth',2);
    pp=plot(tdayplot(plotnumber,:),VYPlanet*VU/1000,'k--');
    set(pp,'LineWidth',2);
end
xlabel('Ê±¼ä (JD)');ylabel('v_y (km/s£©');
x_formatstring = '%3.1f';
legend('µç¶¯·«','µØÇò','¹ÈÉñÐÇ');
xtick=floor(tdayplot(plotnumber,1)/tickstep)*tickstep:tickstep:ceil(tdayplot(plotnumber,end)/tickstep)*tickstep;
for i = 1:length(xtick)
    xticklabel{i} = sprintf(x_formatstring, xtick(i));
end
if PlotPlanetNum==1
    set(gca, 'xticklabel', xticklabel);
    set(gca, 'xtick', xtick);
end
%%%%%%%%%%%%%%%%%%%%%%%%%%%%%%%%%%%%%%%%%%%%%%%%%%%%%%%%%%%%%%%%%%%%%%%%%%%
figure(7)
pp1=plot(tdayplot(plotnumber,:),vzplot(plotnumber,:)/1000,'k');
set(pp1,'LineWidth',2);
hold on;
% plot(tday(plotnumber,:),vz(plotnumber,:)/VU,'k');
if PlotPlanetNum==1
    pp=plot(tdayplot(plotnumber,:),VZEarth*VU/1000,'k:');
    set(pp,'LineWidth',2);
    pp=plot(tdayplot(plotnumber,:),VZPlanet*VU/1000,'k--');
    set(pp,'LineWidth',2);
end
xlabel('Ê±¼ä (JD)');ylabel('v_z (km/s£©');
x_formatstring = '%3.1f';
legend('µç¶¯·«','µØÇò','¹ÈÉñÐÇ');
xtick=floor(tdayplot(plotnumber,1)/tickstep)*tickstep:tickstep:ceil(tdayplot(plotnumber,end)/tickstep)*tickstep;
for i = 1:length(xtick)
    xticklabel{i} = sprintf(x_formatstring, xtick(i));
end
if PlotPlanetNum==1
    set(gca, 'xticklabel', xticklabel);
    set(gca, 'xtick', xtick);
end
%%%%%%%%%%%%%%%%%%%%%%%%%%%%%%%%%%%%%%%%%%%%%%%%%%%%%%%%%%%%%%%%%%%%%%%%%%%
j1=0;
for i=1:N
    if(k(plotnumber,i)>1e-5)
        j1=j1+1;
        tdayNew(j1)=tday(plotnumber,i);
        AA(j1)=A(plotnumber,i);
    end
end

j2=0;
for i=1:N
    if(k(plotnumber,i)>1e-5&&abs(A(plotnumber,i))>1e-5)
        j2=j2+1;
        tdayNew2(j2)=tday(plotnumber,i);
        BB(j2)=B(plotnumber,i);
    end
end
%%%%%%%%%%%%%%%%%%%%%%%%%%%%%%%%%%%%%%%%%%%%%%%%%%%%%%%%%%%%%%%%%%%%%%%%%%%
for i=1:N
    if(k(plotnumber,i)>1e-5)
        AAA(i)=A(plotnumber,i);
    else
        AAA(i)=interp1(tdayNew,AA,tday(plotnumber,i),'spline');
    end
end

for i=1:N
    if(k(plotnumber,i)>1e-5&&abs(A(plotnumber,i))>1e-5)
        BBB(i)=B(plotnumber,i);
    else
        BBB(i)=interp1(tdayNew2,BB,tday(plotnumber,i),'spline');
    end
end

%%%%%%%%%%%%%%%%%%%%%%%%%%%%%%%%%%%%%%%%%%%%%%%%%%%%%%%%%%%%%%%%%%%%%%%%%%%
figure(8)
%pp1=plot(tdayNew(1:j1),AA(1:j1)/pi*180,'k-');
pp1=plot(tday(plotnumber,2:end-1),AAA/pi*180,'k-*');
set(pp1,'LineWidth',1);
hold on;
xlabel('Ê±¼ä (JD)');ylabel('\theta (\circ£©');
x_formatstring = '%3.1f';
xtick=floor(tdayplot(plotnumber,1)/tickstep)*tickstep:tickstep:ceil(tdayplot(plotnumber,end)/tickstep)*tickstep;
for i = 1:length(xtick)
    xticklabel{i} = sprintf(x_formatstring, xtick(i));
end
if PlotPlanetNum==1
    set(gca, 'xticklabel', xticklabel);
    set(gca, 'xtick', xtick);
end
%%%%%%%%%%%%%%%%%%%%%%%%%%%%%%%%%%%%%%%%%%%%%%%%%%%%%%%%%%%%%%%%%%%%%%%%%%%
figure(9)
%plot(tday(plotnumber,:),B(plotnumber,:)/pi*180,'k');
%pp1=plot(tdayNew2(1:j2),BB(1:j2)/pi*180,'k-');
pp1=plot(tday(plotnumber,2:end-1),BBB/pi*180,'k-*');
set(pp1,'LineWidth',1);
hold on;
xlabel('Ê±¼ä (JD)');ylabel('\phi (\circ£©');
x_formatstring = '%3.1f';
%plot(tday(plotnumber,:),B(plotnumber,:)/pi*180,'k:');
% xtick = get(gca, 'xtick');
xtick=floor(tdayplot(plotnumber,1)/tickstep)*tickstep:tickstep:ceil(tdayplot(plotnumber,end)/tickstep)*tickstep;
for i = 1:length(xtick)
    xticklabel{i} = sprintf(x_formatstring, xtick(i));
end
if PlotPlanetNum==1
    set(gca, 'xticklabel', xticklabel);
    set(gca, 'xtick', xtick);
end
%%%%%%%%%%%%%%%%%%%%%%%%%%%%%%%%%%%%%%%%%%%%%%%%%%%%%%%%%%%%%%%%%%%%%%%%%%%
figure(10)
pp1=plot(tday(plotnumber,:),k(plotnumber,:),'k-*');
set(pp1,'LineWidth',1);
hold on;
xlabel('Ê±¼ä (JD)');ylabel('\kappa');
x_formatstring = '%3.1f';
% xtick = get(gca, 'xtick');
xtick=floor(tdayplot(plotnumber,1)/tickstep)*tickstep:tickstep:ceil(tdayplot(plotnumber,end)/tickstep)*tickstep;
for i = 1:length(xtick)
    xticklabel{i} = sprintf(x_formatstring, xtick(i));
end
if PlotPlanetNum==1
    set(gca, 'xticklabel', xticklabel);
    set(gca, 'xtick', xtick);
end
ylim([0 1.1]);
%%%%%%%%%%%%%%%%%%%%%%%%%%%%%%%%%%%%%%%%%%%%%%%%%%%%%%%%%%%%%%%%%%%%%%%%%%%
figure(11)
pp=polar(atan2(Yplot(plotnumber,:),Xplot(plotnumber,:)),sqrt(Xplot(plotnumber,:).^2+Yplot(plotnumber,:).^2+Zplot(plotnumber,:).^2)/AU,'k');
set(pp1,'LineWidth',2);
hold on;
pp=polar(atan2(VectorREarth(2,:),VectorREarth(1,:)),sqrt(VectorREarth(1,:).^2+VectorREarth(2,:).^2+VectorREarth(3,:).^2),'k:');
set(pp1,'LineWidth',2);
pp=polar(atan2(VectorRPlanet(2,:),VectorRPlanet(1,:)),sqrt(VectorRPlanet(1,:).^2+VectorRPlanet(2,:).^2+VectorRPlanet(3,:).^2),'k--');
set(pp1,'LineWidth',2);
polar(atan2(Yplot(plotnumber,1),Xplot(plotnumber,1)),sqrt(Xplot(plotnumber,1).^2+Yplot(plotnumber,1).^2+Zplot(plotnumber,1).^2)/AU,'ko');
polar(atan2(Yplot(plotnumber,end),Xplot(plotnumber,end)),sqrt(Xplot(plotnumber,end).^2+Yplot(plotnumber,end).^2+Zplot(plotnumber,end).^2)/AU,'ks');
%%%%%%%%%%%%%%%%%%%%%%%%%%%%%%%%%%%%%%%%%%%%%%%%%%%%%%%%%%%%%%%%%%%%%%%%%%%
