# Supplementary material for: Coupled Attitude-Orbit Dynamics and Control for an Electric Sail in a Heliocentric Transfer Mission
Source: PLoS One. 2015 May 7;10(5):e0125901. doi: 10.1371/journal.pone.0125901 (PMC4423971; doi:10.1371/journal.pone.0125901)
Supplement: S1 File — (ZIP) [file pone.0125901.s001.zip › Orbital Control/PosVol2Element.asv]

function [i,Omega,omega,a,e,theta]=PosVol2Element(VectorR,VectorV)
GM=6.67e-11*1.989e30;
VectorH=cross(VectorR,VectorV);
i=acos(VectorH(3)/sqrt(VectorH(1)^2+VectorH(2)^2+VectorH(3)^2));
a=-GM/2/((VectorV(1)^2+VectorV(2)^2+VectorV(3)^2)/2-GM/sqrt(VectorR(1)^2+VectorR(2)^2+VectorR(3)^2));
VectorN=cross([0 0 1],VectorH);VectorN=VectorN/sqrt(VectorNVectorN');
Omega=atan2(VectorN(2),VectorN(1));
if Omega<0
    Omega=Omega+2*pi;
end
e=sqrt(1-VectorH'*VectorH/GM/a);
if VectorR'*VectorV>=0
    theta=acos((1-VectorH'*VectorH/GM/sqrt(VectorR'*VectorH))/e);
else
    theta=2*pi-acos((1-VectorH'*VectorH/GM/sqrt(VectorR'*VectorH))/e);
end
u=


% 
% VectorE=cross(VectorV,VectorH)/GM-VectorR/sqrt(VectorR(1)^2+VectorR(2)^2+VectorR(3)^2);
% e=sqrt(VectorE(1)^2+VectorE(2)^2+VectorE(3)^2);
% if VectorR(3)==0
%     Omega=348.73936/180*pi;
%     omega=114.20783/180*pi;
%     uu=acos(VectorR(1)/sqrt)
% else
%     Omega=atan(-VectorH(1)/sqrt(VectorR(1)^2+VectorR(2)^2+VectorR(3)^2));
%     omega=atan(VectorE(3)/(VectorE(2)*sin(Omega)+VectorE(1)*cos(Omega))/sin(i));
%     uu=atan(VectorR(3)/(VectorR(2)*sin(Omega)+VectorR(1)*cos(Omega))/sin(i));
%     theta=uu-omega;
% end
% a=(VectorH(1)^2+VectorH(2)^2+VectorH(3)^2)/GM/(1-(VectorE(1)^2+VectorE(2)^2+VectorE(3)^2));
