# Supplementary material for: Coupled Attitude-Orbit Dynamics and Control for an Electric Sail in a Heliocentric Transfer Mission
Source: PLoS One. 2015 May 7;10(5):e0125901. doi: 10.1371/journal.pone.0125901 (PMC4423971; doi:10.1371/journal.pone.0125901)
Supplement: S1 File — (ZIP) [file pone.0125901.s001.zip › Orbital Control/TestDAE.m]

aEarth=1;
eEarth=0.01671;
iEarth=0/180*pi;
WEarth=348.73936/180*pi;
wEarth=114.20783/180*pi;
u=[0;0;0];
theta0Earth=JD2TAngleEarth(JD0);
[VectorR0,VectorV0]=Element2PosVol(iEarth,WEarth,wEarth,aEarth,eEarth,theta0Earth);
x0=VectorR0;
time=quadl(@(x)UserDAE(x,u),x0,2,1e-5);
