# Supplementary material for: Coupled Attitude-Orbit Dynamics and Control for an Electric Sail in a Heliocentric Transfer Mission
Source: PLoS One. 2015 May 7;10(5):e0125901. doi: 10.1371/journal.pone.0125901 (PMC4423971; doi:10.1371/journal.pone.0125901)
Supplement: S1 File — (ZIP) [file pone.0125901.s001.zip › Orbital Control/Untitled.asv]

format long;
syms X Y Z r A B;
stheta=sqrt(X^2+Y^2)/r;
ctheta=Z/r;
sphi=Y/sqrt(X^2+Y^2);
cphi=X/sqrt(X^2+Y^2);
Rphi=[cphi -sphi 0; sphi cphi 0;0 0 1];
Rtheta=[ctheta 0 stheta;0 1 0;-stheta 0 ctheta];
ao=[sin(A)*cos(B);sin(A)*sin(B);cos(A)];
ai=simple(Rphi*Rtheta*ao/r)
%%%%%%%%%%%%%%%%%%%%%%%%%%%%%%%%%%%%%%%%%%%%%%%%%%%%%%%%%%%%%%%%%%%%%%%%%%%
U=6.67e-11*1.989e30;
AU=1.49598e11;
aVesta=2.361;
M0Vesta=90.53/180*pi;
nVesta=sqrt(U/(aVesta*AU)^3)
MVesta=mod((M0Vesta+nVesta*24*3600*(cal2julian(2007,12,17)-cal2julian(2008,5,14))),2*pi)
abc;
%%%%%%%%%%%%%%%%%%%%%%%%%%%%%%%%%%%%%%%%%%%%%%%%%%%%%%%%%%%%%%%%%%%%%%%%%%%
aVesta=2.361;
eVesta=0.08917;
iVesta=7.135/180*pi;
WVesta=103.91/180*pi;
wVesta=149.83/180*pi;
M0Vesta=0.873651504959161;%2007.12.17
TU=3.156372427588227e+007;
t=0:0.01:4.6;
for i=1:461
    thetaVesta(i)=MAngle2TAngle(aVesta,eVesta,M0Vesta,TU*t(i));
    [VectorR,VectorV]=Element2PosVol(iVesta,WVesta,wVesta,aVesta,eVesta,thetaVesta(i));
    X(i)=VectorR(1);
    Y(i)=VectorR(2);
    Z(i)=VectorR(3);
    VX(i)=VectorV(1);
    VY(i)=VectorV(2);
    VZ(i)=VectorV(3);
end
plot3(X,Y,Z,'k')
%%%%%%%%%%%%%%%%%%%%%%%%%%%%%%%%%%%%%%%%%%%%%%%%%%%%%%%%%%%%%%%%%%%%%%%%%%%
format long g
figure;
pp=plot(ac(1:41)*1000,NLPx(1:41,end),'k');
grid on;
set(pp,'LineWidth',1);
xlabel('a_\oplus [mm/s^2]');
ylabel('flight time [years]');

figure;
pp=plot(ac(1:41)*1000,NLPx(1:41,end-1),'k');
grid on;
set(pp,'LineWidth',1);
xlabel('a_\oplus [mm/s^2]');
ylabel('initial time [JD]');
y_formatstring = '%3.1f';
ytick = get(gca, 'ytick');
for i = 1:length(ytick)
    yticklabel{i} = sprintf(y_formatstring, ytick(i));
end
set(gca, 'yticklabel', yticklabel)

figure;
aEarth=1;
eEarth=0.01671;
iEarth=0/180*pi;
WEarth=348.73936/180*pi;
wEarth=114.20783/180*pi;
aVesta=2.361;
eVesta=0.08917;
iVesta=7.135/180*pi;
WVesta=103.91/180*pi;
wVesta=149.83/180*pi;
plot3(NLPx(1,1:30),NLPx(1,31:60),NLPx(1,61:90),'k');
hold on;grid on;
theta_plot=0:pi/180:2*pi;
for i=1:361
    [VectorREarth(:,i),VectorVEarth(:,i)]=Element2PosVol(iEarth,WEarth,wEarth,aEarth,eEarth,theta_plot(i));
    [VectorRVesta(:,i),VectorVVesta(:,i)]=Element2PosVol(iVesta,WVesta,wVesta,aVesta,eVesta,theta_plot(i));
end
plot3(VectorREarth(1,:),VectorREarth(2,:),VectorREarth(3,:),'r');
plot3(VectorRVesta(1,:),VectorRVesta(2,:),VectorRVesta(3,:),'r');
plot3(NLPx(21,1:30),NLPx(21,31:60),NLPx(21,61:90),'k--');
plot3(NLPx(41,1:30),NLPx(41,31:60),NLPx(41,61:90),'k-.');
xlabel('x[AU]')
