# Supplementary material for: Coupled Attitude-Orbit Dynamics and Control for an Electric Sail in a Heliocentric Transfer Mission
Source: PLoS One. 2015 May 7;10(5):e0125901. doi: 10.1371/journal.pone.0125901 (PMC4423971; doi:10.1371/journal.pone.0125901)
Supplement: S1 File — (ZIP) [file pone.0125901.s001.zip › Orbital Control/UserDAE.m]

function dae=UserDAE(x,u)
%º¯ÊýËµÃ÷£º±¾º¯ÊýÓÃÀ´¶¨ÒåÓÃ»§µÄ¶¯Á¦Ñ§·½³Ì
%ÊäÈë²ÎÊý£ºxÎªÏµÍ³×´Ì¬±äÁ¿£¬ÀàÐÍÎªn*1£¬nÎª×´Ì¬±äÁ¿¸öÊý
%ÊäÈë²ÎÊý£ºuÎªÏµÍ³¿ØÖÆ±äÁ¿£¬ÀàÐÍÎªm*1£¬mÎª¿ØÖÆ±äÁ¿¸öÊý
%Êä³ö²ÎÊý£ºdaeÎª¶¯Á¦Ñ§·½³Ì·µ»Øº¯Êý£¬ÀàÐÍÎªn*1
%·ûºÅ¶¨Òå
global constant;
U1=constant.U1;
ac=constant.ac;

A=u(1);
B=u(2);
k=u(3);
X=x(1);
Y=x(2);
Z=x(3);
vx=x(4);
vy=x(5);
vz=x(6);
r=(X^2+Y^2+Z^2)^(1/2);

xdot=vx;
ydot=vy;
zdot=vz;
vxdot=-U1*X/r^3+k*ac*(X*(X^2 + Y^2)^(1/2) + X*cos(A)^2*cos(B)^2*(X^2 + Y^2)^(1/2) + X*Z*cos(A)*cos(B)*sin(A) + Y*r*cos(B)*cos(A)^2*sin(B))/(2*r^2*(X^2 + Y^2)^(1/2));
vydot=-U1*Y/r^3+k*ac*(Y*(X^2 + Y^2)^(1/2) + Y*cos(A)^2*cos(B)^2*(X^2 + Y^2)^(1/2) + Y*Z*cos(A)*cos(B)*sin(A) - X*r*cos(B)*cos(A)^2*sin(B))/(2*r^2*(X^2 + Y^2)^(1/2));
vzdot=-U1*Z/r^3+k*ac*(Z + Z*cos(A)^2*cos(B)^2 - cos(A)*cos(B)*sin(A)*(X^2 + Y^2)^(1/2))/(2*r^2);
dae = [xdot;ydot;zdot;vxdot;vydot;vzdot];
