# Supplementary material for: Coupled Attitude-Orbit Dynamics and Control for an Electric Sail in a Heliocentric Transfer Mission
Source: PLoS One. 2015 May 7;10(5):e0125901. doi: 10.1371/journal.pone.0125901 (PMC4423971; doi:10.1371/journal.pone.0125901)
Supplement: S1 File — (ZIP) [file pone.0125901.s001.zip › Orbital Control/ear404.m]

function ans=ear404
% heliocentric earth-moon barycenter
%   polar coordinates re fixed J2000 mean equinox and ecliptic
%
%  S. L. Moshier
% December, 1996
%              Residuals against JPL ephemeris DE404 (arc seconds)
% First date in file = 1221000.50
 %Number of samples = 524290
 %Sampling interval = 3.0 days

% Julian Years             Longitude          Latitude           Distance
%                                                              1 = 725 km
 %                     Peak  RMS   Ave    Peak  RMS   Ave    Peak  RMS   Ave
 %-1369.0 to -1000.0:   0.07  0.02  0.00   0.02  0.00 -0.00   0.03  0.01 -0.00 
 %-1000.0 to  -500.0:   0.05  0.01 -0.00   0.01  0.00 -0.00   0.03  0.01 -0.00 
 % -500.0 to     0.0:   0.04  0.01  0.00   0.01  0.00  0.00   0.03  0.01 -0.00 
 %    0.0 to   500.0:   0.05  0.01 -0.00   0.01  0.00  0.00   0.03  0.01 -0.00 
 %  500.0 to  1000.0:   0.06  0.01  0.00   0.01  0.00  0.00   0.03  0.01 -0.00 
 % 1000.0 to  1500.0:   0.05  0.01 -0.00   0.01  0.00  0.00   0.02  0.01 -0.00 
 % 1500.0 to  2000.0:   0.05  0.01  0.00   0.01  0.00  0.00   0.02  0.00  0.00 
 % 2000.0 to  2500.0:   0.05  0.01 -0.00   0.01  0.00 -0.00   0.03  0.01 -0.00 
 % 2500.0 to  2937.2:   0.07  0.02  0.00   0.02  0.00 -0.00   0.03  0.01 -0.00 
 

tabl=[ ...
 -242809,-178223,-6154,-6547,15526,-79460,66185,-19531,-12754,4389,3153,-1151,768,1750,-248,657,-80,0,-4,-29,-3020,301,-360,412,-1463,2266,-41,30,-39868,-14275,-25052,1583,15695,10018,-113,-122,-243,18,-33,31,-134,-171,243,-115,18,148,-120,-129,19,-220,-30,19,8,23,-162,-124,189,-315,73,77,32006,-11295,11595,5629,-838,1728,0,4,38,15,142,-228,92,32,-2274,-1500,-2277,3143,3204,127,-20,-11,5186,1054,996,1769,-231,163,-88,-19,-2,-145,-27,48,-8,421,-7,148,-16,-2,-3964,4259,-11192,-8385,11513,-13415,103,-43,-289,-79,-29,163,-117,559,-190,-15,7108,5345,12933,-7709,3485,-26023,11,-5,311,78,22,76,2846,-3922,2329,43,34,442,3,-245,-5,-3,-17,5,318,15963,2520,7115,2548,-9836,-7063,1950,-4471,-8326,4964,-3101,563,-80,-1444,-472,8,-22,1558,-88,235,359,293,-16,144,209,-13,-7,812,-744,150,-740,-2569,-956,69,-2475,1009,-55,-1707,-2525,1071,-1761,550,279,-14,36,-10442,3344,-6759,-21551,24737,-434,504,-385,191,96,-2760,-1068,85,-2617,1062,-43,192,-16,30,42,-2446,588,-1522,-2933,1746,-1070,511,-1401,139,729,-12,29,-2618,-2076,2079,-3711,-21,-2727,-80,-19,113,2420,325,1058,...
 379,-1478,296,-251,-265,-409,-10,20,15,-15,11,143,-83,19,266,-17,40,59,19,-105,5,48331,21,-16,-97,-318,158,-171,456,-351,168,85,12,-2,20,-15,15,2,385,-1125,521,-23,-815,-2088,1644,-1329,7,14,-582,234,-67,-467,-167,-51,-684,-2302,1315,-797,6,-70,-118,-406,67,-63,-4848,3713,-8483,-8776,13049,-9404,-23,34,-12,1,-24,-10,-21,0,-1,24,-3,28,-3032,-2494,2498,-4342,-6538,1899,-4414,-13249,15540,-292,-228,176,-40,-161,-20,-36,-800,-172,-36,-208,-249,-374,-1410,-72118,-745,213,-23,196,-14,-2,-239,-341,1015,-291,33,-94,90,-20431,4,-39,75,216,-23,41,116,24,5,26,-45,-4178,-9,-23,12,18,68,-2,36,-19,42,-8,6,-106,4,-38,-73,259,107,-293,-12,-44,37,13,73,-46,17,8,5832,1989,-1404,4469,-1619,-743,-1796,-2206,461,-291,153,1104,19195,652503,5587,-5252787,47,-17340051,-32,68926621,1054,-230,-1601,356,-562,-998,124,-446,-171,66,26,60,-7,0,-88,-43,65,-400,4,183,...
 -1014,2043,-1076,126,-41,-205,-127,-85,-15,68,0,0,-320,75,-42,285,-303,771,616,400,-470,48,-76,-103,-190,-11,-139,-5,-48,-87,-22,-362,-271,1233,-392,353,-154,-71,-109,112,17,8,1,-17,-170,623,-279,21,139,-151,-107,-55199,588,-188,397,674,-406,269,166,-207,585,333,-386,754,29,-65,35,10,63,1291,62,8,239,1323,-1434,53,19,-1,34,82,-15,-16,265,-338,-729,-207,3,17,697,399,274,760,-12,2,-48,-9,3,64,147,36,9,46,77,144,-76,65,2329,1763,987,5506,66,-123,-41,-24,-12,1,-19,94,19,8,-1,-18,142,77,-78,187,6,18,607,163,17,158,27,-208,154,27317,587,-143,22,-153,5,-34,75,330,98,-128,-67,-6542,-115,-236,217,-12,10,-6,-250,653,1611,-209,4,1072,-129,216,402,81,117,11,0,20,24,-28,245,437,-16,59,527952,-74895,169682,177186,-376,-362869,-60,719658,-151,-382,-22,-43,5,-5,14,5,-9,13,83,296,-369,-1,-14,-6,42,8,-31,7,-354,634,1132,243,-38,42,-14,68,-6,31,-36,-13,7,-2104,16,67,9,-4,174,144,58,438,-15,5,-16,19,-135,1642,-140,-11,-4,27,253,-382,-651,-221,11,1,-12,-6,136,23,-1,43,3,38,-26,-5,17864,-4244,5704,7754,-36,-7891,-3,10418,2,-844,-1,126,-7,32,-67,-5,39,10,5,52,-13,159,-49,-21,1,-394,7,-15,-4,-245,1,172,-36,-3,13,5,0,1,-1,0,0,-202,-2,19,-20,-2,5,3,0,-110,-12,-1,0,-62,0,-36,0,-22,-13,3 ];

tabb=[...
 -428091,-488399,746850,6,210,-93,32,1,-365,332,-105,76,-7,2,-8,14,-1,2,0,0,-65,12,-17,7,-1,1,0,0,-15,65,-4,26,-2,0,0,0,0,2,0,0,2,2,0,0,0,0,-1,-3,0,0,0,0,0,0,-2,0,0,0,-1,0,-30,28,-6,10,0,0,0,0,0,0,2,0,0,0,-16,20,-6,-41,-9,-3,0,0,-6,2,2,0,0,0,0,0,0,0,0,0,0,0,0,0,0,0,-96,33,-12,228,-23,-21,0,0,-12,-2,-4,4,-1,0,1,0,-329,-22,-34,-726,-147,-21,0,0,-2,4,-1,0,2,-7,0,1,0,0,0,0,0,0,0,0,36,88,-162,-19,...
 -11,21,31,37,-31,53,-5,-15,-3,-11,9,3,0,0,-2,0,1,0,2,-1,0,0,0,0,-162,-102,-37,30,19,23,-18,9,1,-6,-6,22,-2,3,1,-2,0,-1,26,-25,66,52,-641,-153,-13,-9,2,-3,-29,8,-6,-2,0,-6,2,-4,1,0,-26,-11,-1,-10,-6,-13,66,-1337,-879,-207,1,-1,8,-30,-24,-18,-16,1,9,1,-24,-8,9,-17,-13,75,19,-8,-29,24,0,0,-1,1,-25,36,-7,-22,0,-3,1,-1,187,-46,-6,74,5,-10,-5,-4,-16,10,-5,-5,2,-4,5,-2,-2,1,-1,0,-16,-12,1,-13,-17,-111,-186,73,-1,-2,-277,-77,-27,106,16,5,-12,-15,-13,-30,-1,1,0,36,-10,4,607,262,533,-1530,-1630,304,8,-6,1,1,0,-1,5,-2,0,-1,-1,-4,-44,-22,-64,-46,537,430,268,-1553,-2040,-486,-3,-23,20,41,-1,2,-21,-4,-1,-3,-84,50,-177,26,...
 5,-12,2,-4,7,1,-115,-305,-310,138,-186,246,-96,17,0,0,4,-2,1,1,-3,2,-1,0,-15,68,0,2,-3,0,-5,0,-1,1,-5,6,0,0,0,0,-235,-98,-2,2,9,-40,-1,-2,-33,-9,-5,-4,5662,-3849,1941,-124,210,160,-24721,-72945,4099,-21914,1345,-555,23637393,-5516830,17737677,43330654,-44668315,14540723,-824,-2086,-4423,-41801,5562,-11664,960,-125,2001,-149,587,-350,23,-52,-3,3,-248,-148,-40,86,2,0,21,-82,11,8,-8,0,-30,-33,-22,46,0,-191,-168,-135,27,-85,14,232,217,59,5,12,-5,2,-24,-26,-52,13,-3,18,26,45,32,-169,14,-6,-3,4,-5,2,6,2,-2,3,20,-15,0,10,-486,-8,4,-114,102,-188,23,-67,6,12,-43,-1,-32,2,...
 15,9,16,-36,-6,-2,14,-5,17,-15,-28,307,289,69,2,-7,3,-1,-1,1,-16,-811,287,-68,0,0,0,-1,16,-7,0,0,0,2,0,0,0,-1,1,0,-3,-4,2,3,-29,34,59,-15,-3,-3,-1,0,-2,-3,3,-19,0,0,0,0,-15,1,5,2,0,0,-1,-5,0,-1,-120,84,7,-30,-7,-3,-1,0,0,-1,9,-6,-186,-11,13,-57,1,4,1,-1,0,0,-5,796,46,5,-1,-6,-10,228,5,-6,1,-5,0,0,-6,-2,148,137,10,28,430546,-279834,488902,664558,-746515,243112,-39,-37,-13,-174,6,-25,2,-3,-4,-2,0,4,-5,70,82,20,...
 0,1,1,1,0,1,-27,430,226,-53,1,1,0,1,1,-7,2,1,-3,-8,1,0,-1,12,-2,-5,4,0,0,1,1,1,1,9,33,4,0,0,0,-321,4,1,0,0,1,0,106,-22,0,0,4,0,0,2,7006,-9443,12833,11137,-14037,4575,-2,0,-1,-6,1,1,4,6,16,2,55,-10,1,0,0,1,0,2,0,-4,-2,0,-351,24,0,0,8,1,30,-5,-12,10,-4,1,-1,-2,...
 0,0,4,0,17,-3,0,-2,2,0,0,-1,0,-1,0,0,0,0];
 
tabr=[...
 14575,-26192,-144864,2,-22,15,-8,-21,-148,-104,-14,-75,15,2,-5,-3,-1,0,0,0,0,21,-2,7,-5,-3,0,0,83,-94,9,-67,-29,50,1,-1,3,2,0,0,4,3,1,1,-1,-1,0,-1,2,-1,0,1,0,0,-2,3,-5,-2,-1,1,197,511,-82,189,-28,-12,0,0,0,-1,6,-1,0,1,30,-30,-37,-25,6,21,0,0,16,-139,43,-28,4,6,0,3,4,0,1,1,-13,0,-4,0,0,1,150,135,-291,436,...
 -560,-343,1,3,8,-15,-13,-5,-17,-3,1,-6,-314,428,606,758,1230,-411,0,-1,11,-14,4,1,221,157,1,132,-25,3,12,0,0,0,0,-1,1487,-108,707,-79,-950,-190,177,582,-676,399,-281,-396,0,52,39,-130,2,1,12,148,-34,23,1,27,-20,13,1,-1,198,-34,-21,-80,-99,332,-307,9,-15,-125,330,-231,236,139,-36,74,7,3,-588,-1722,3623,-1245,187,4366,-72,-75,11,-33,174,-467,444,9,11,180,-6,-39,8,-7,-126,-500,599,-317,224,355,-590,-39,134,-379,-7,-3,494,-628,893,490,712,-7,-7,35,-720,50,-321,72,443,106,74,82,112,-84,-6,-3,5,4,58,7,-2,38,6,92,-20,14,33,13,-11189,-2,-11,-8,106,-35,58,52,132,170,-32,63,-2,-6,6,7,-1,6,452,155,9,209,788,-318,511,616,-5,3,142,303,-280,32,21,-69,984,-291,340,562,30,2,171,-51,27,28,-1570,-2053,3702,-3593,4012,5467,-14,-9,-1,-6,4,-11,0,-9,-11,0,15,2,1133,-1366,1961,1134,-867,-3010,6041,-2049,142,7138,-79,-103,73,-18,...
 17,-9,79,-372,97,-17,182,-118,33577,-675,-99,-347,-91,-11,1,-7,158,-111,136,474,50,16,9739,51,19,2,-105,36,-20,-11,-12,56,-13,2,2030,-22,11,-4,9,-6,1,33,10,18,4,21,53,3,19,2,130,37,-147,-54,-22,6,7,-19,22,36,-4,8,-949,2911,-2221,-697,371,-808,1203,-1117,191,189,-549,77,-321201,19788,2622593,5990,8667033,114,-34455835,86,-92,-493,179,807,-499,281,225,51,-34,-88,-30,13,0,-3,20,-43,201,33,-93,2,-1034,-518,-63,-545,104,-20,43,-64,-34,-7,0,0,-61,-159,-143,-8,-392,-157,-204,309,-24,-248,55,-40,-6,91,-16,57,-41,18,197,-20,-668,-150,-192,-216,39,-84,-62,-59,-4,8,-7,-1,-352,-100,-10,-158,61,55,32493,-49,107,344,-395,227,-154,-238,123,104,-205,348,-449,-236,-54,-19,-6,21,-790,27,-5,30,-846,154,-26,-920,0,12,-54,21,11,-10,137,132,109,-337,-11,2,-272,467,-511,179,-1,-8,7,-32,-44,2,-26,101,-32,6,-98,48,-42,-53,-1222,1601,-3775,656,83,46,16,-28,0,7,-66,-14,-6,13,12,0,-58,91,-123,-58,-12,4,-114,423,-111,12,112,27,-19072,71,100,410,107,15,...
 24,3,-214,30,49,44,5017,-27,167,-80,8,153,4,7,-219,-35,244,694,-762,2,-84,-49,-28,158,-4,56,-14,0,9,12,7,18,2,-7,-15426,91,25800,-15,144767,-53,-287824,-24,19,-9,6,7,0,0,-3,8,-5,-3,-232,53,-1,-271,4,-12,-8,30,-8,-25,-253,-150,-105,470,-37,-29,-59,-6,-24,-5,9,-18,1784,3,-54,13,-12,7,-116,144,-353,52,-4,-12,-17,-14,-1340,-64,10,-116,-24,-2,190,131,130,-307,-1,9,5,-7,-10,56,-33,0,-14,3,2,-12,-635,-160,64,-44,2712,-3,-3606,-1,...
 774,1,133,-1,-19,0,5,-59,-5,14,-45,5,-140,-8,15,-28,379,1,6,3,55,0,-54,0,3,-33,-3,4,0,-4,0,-1,200,0,-17,-1,2,-20,-2,0,111,0,1,-12,64,0,38,0,23,0,3,13];
 
args=[...
 0,3,3,4,3,-8,4,3,5,1,2,2,5,-5,6,2,4,4,3,-8,4,5,5,-5,6,1,3,2,2,1,3,-8,4,0,3,3,2,-7,3,4,4,2,3,7,3,-13,4,-1,5,0,2,8,2,-13,3,2,3,1,3,-2,4,2,6,0,3,1,2,-8,3,12,4,1,3,6,2,-10,3,3,5,1,1,1,7,0,2,1,5,-2,6,1,2,1,5,-3,6,0,3,1,3,-2,4,1,5,0,3,3,3,-6,4,2,5,1,3,1,1,-5,2,4,3,0,2,8,3,-15,4,2,3,4,3,-7,4,-3,5,0,3,2,2,-7,3,7,4,0,2,2,5,-4,6,1,1,1,6,2,2,2,5,-6,6,0,2,9,3,-17,4,2,3,3,2,-5,3,1,5,0,3,2,3,-4,4,2,5,0,3,2,3,-4,4,1,5,0,3,3,2,-5,3,2,5,0,2,1,5,-1,6,0,3,3,2,-6,3,2,4,0,2,1,3,-2,4,2,2,2,5,-3,6,0,1,2,6,1,2,3,5,-5,6,1,1,1,5,2,3,4,3,-8,4,2,5,0,2,1,5,-5,6,1,2,7,3,-13,4,2,2,2,5,-2,6,0,2,10,3,-19,4,0,2,3,5,-4,6,0,2,3,2,-5,3,2,2,2,3,-4,4,2,2,5,2,-8,3,1,2,3,5,-3,6,0,2,6,3,-11,4,1,2,1,1,-4,3,1,2,4,5,-5,6,0,1,2,5,1,2,3,3,-6,4,2,2,5,3,-9,4,2,2,6,2,-10,3,0,2,2,2,-3,3,2,2,4,3,-8,4,1,2,4,3,-7,4,2,2,5,3,-10,4,1,2,3,3,-5,4,2,2,1,2,-2,3,1,2,7,2,-11,3,0,2,2,3,-3,4,1,2,1,3,-1,4,0,2,4,2,-7,3,0,2,4,2,-6,3,2,1,1,4,1,...
 2,8,3,-14,4,0,2,1,3,-5,5,0,2,1,3,-3,4,1,2,7,3,-12,4,1,2,1,2,-1,3,1,2,2,3,-5,4,0,2,1,3,-4,5,1,2,6,3,-10,4,1,2,3,3,-7,4,0,3,1,3,-4,5,2,6,0,3,1,3,-1,5,-5,6,0,2,5,3,-8,4,1,2,1,3,-3,5,1,3,1,3,-5,5,5,6,0,2,2,2,-4,3,1,2,6,2,-9,3,0,2,4,3,-6,4,1,3,1,3,-3,5,2,6,0,2,1,3,-5,6,1,2,1,3,-2,5,2,3,1,3,-4,5,5,6,0,3,1,3,-1,5,-2,6,0,3,1,3,-3,5,3,6,0,2,1,3,-4,6,0,3,1,3,-2,5,1,6,0,2,5,2,-9,3,0,2,3,3,-4,4,1,2,3,2,-4,3,2,2,1,3,-3,6,1,3,1,3,-2,5,2,6,0,3,1,3,1,5,-5,6,1,2,1,3,-1,5,1,3,1,3,-3,5,5,6,1,3,1,3,2,5,-7,6,0,2,1,3,-2,6,1,2,2,3,-2,4,1,3,3,2,-4,3,1,5,0,2,10,3,-17,4,1,3,1,3,2,5,-6,6,1,2,1,3,-1,6,0,3,1,3,-2,5,4,6,0,2,7,3,-15,4,0,2,1,3,-2,7,0,3,1,3,1,5,-3,6,0,...
 2,1,3,-2,8,0,2,1,3,-1,7,0,2,1,3,-1,8,0,2,8,2,-14,3,1,3,3,2,-8,3,4,4,1,3,1,3,4,5,-10,6,1,3,1,3,2,5,-5,6,2,3,5,3,-8,4,3,5,2,1,1,12,3,3,3,3,-8,4,3,5,2,3,1,3,-2,5,5,6,2,3,3,2,-6,3,4,4,0,2,8,2,-12,3,1,3,1,3,1,5,-2,6,0,2,9,3,-15,4,2,2,1,3,1,6,1,2,1,10,-1,11,0,1,2,4,1,2,1,3,1,5,1,2,8,3,-13,4,1,2,3,2,-6,3,0,2,1,3,-4,4,1,2,5,2,-7,3,1,2,7,3,-11,4,1,2,1,1,-3,3,0,2,1,3,2,5,0,2,2,3,-6,4,0,2,6,3,-9,4,1,2,2,2,-2,3,1,2,5,3,-7,4,2,2,4,3,-5,4,2,2,1,2,-3,3,0,2,7,2,-10,3,0,2,3,3,-3,4,0,2,2,3,-1,4,0,2,4,2,-5,3,1,2,1,3,1,4,0,2,2,3,-5,5,0,2,8,3,-12,4,0,1,1,2,1,3,2,3,-5,5,2,6,0,2,2,3,-4,5,1,3,2,3,-6,5,5,6,0,2,7,3,-10,4,0,3,2,3,-4,5,2,6,0,3,2,3,-1,5,-5,6,1,2,6,3,-8,4,1,2,2,3,-3,5,1,3,2,3,-5,5,5,6,1,2,2,2,-5,3,0,2,6,2,-8,3,0,3,2,3,-4,5,3,6,0,3,2,3,-3,5,1,6,0,2,5,3,-6,4,1,3,2,3,-3,5,2,6,0,2,2,3,-5,6,1,2,2,3,-2,5,1,3,2,3,-4,5,5,6,1,2,2,3,-4,6,0,2,4,3,-4,4,0,2,3,2,-3,3,1,2,2,3,-3,6,1,3,2,3,-2,5,2,6,0,2,2,3,-1,5,1,2,2,3,-2,6,0,2,3,3,-2,4,1,2,2,3,-1,6,0,2,2,3,-2,7,0,3,2,3,2,5,-5,6,0,3,6,3,-8,4,3,5,1,1,2,12,3,3,2,3,-8,4,3,5,1,3,2,3,-2,5,5,6,0,2,8,2,-11,3,0,2,2,3,1,5,0,2,5,2,-6,3,1,2,8,3,-11,4,0,2,1,1,-2,3,0,2,7,3,-9,4,0,2,2,2,-1,3,1,2,6,3,-7,4,0,2,5,3,-5,4,0,2,7,2,-9,3,0,2,4,3,-3,4,0,2,4,2,-4,3,0,2,3,3,-5,5,0,2,1,2,1,3,0,2,3,3,-4,5,1,2,8,3,-10,4,0,2,7,3,-8,4,0,2,3,3,-3,5,0,2,6,2,-7,3,0,2,6,3,-6,4,0,2,3,3,-2,5,1,2,3,3,-4,6,0,2,5,3,-4,4,0,2,3,2,-2,3,0,2,3,3,-3,6,0,2,3,3,-1,5,0,2,3,3,-2,6,0,1,3,12,3,2,5,2,-5,3,0,2,1,1,-1,3,0,...
 1,2,2,0,2,7,2,-8,3,0,2,4,2,-3,3,0,2,4,3,-5,5,0,2,4,3,-4,5,0,2,4,3,-3,5,0,2,6,2,-6,3,0,2,4,3,-2,5,0,1,4,12,1,2,8,2,-9,3,0,2,5,2,-4,3,0,1,1,1,0,2,7,2,-7,3,1,2,5,3,-5,5,0,2,9,2,-10,3,0,2,6,2,-5,3,0,2,8,2,-8,3,0,2,10,2,-11,3,0,2,9,2,-9,3,0,2,10,2,-10,3,0,2,11,2,-11,3,0,2,2,1,-1,3,0,-1];


ear.maxargs=12;
ear.max_harmonic=[ 2, 11, 14, 19,  6, 10,  2,  2,  0,  1,  1,  4,  0,  0,  0,  0,  0,  0];
ear.max_power_of_t=3;
ear.arg_tbl=args;
ear.lon_tbl=tabl;
ear.lat_tbl=tabb;
ear.rad_tbl=tabr;
ear.distance=1.0001398729597080e+00;
ear.timescale=3.6525000000000000e+06;
ear.trunclvl=1.0000000000000000e-04;

ans=ear;
