# Supplementary material for: Coupled Attitude-Orbit Dynamics and Control for an Electric Sail in a Heliocentric Transfer Mission
Source: PLoS One. 2015 May 7;10(5):e0125901. doi: 10.1371/journal.pone.0125901 (PMC4423971; doi:10.1371/journal.pone.0125901)
Supplement: S1 File — (ZIP) [file pone.0125901.s001.zip › Orbital Control/header.m]

DTR = 1.7453292519943295769e-2;
RTD = 5.7295779513082320877e1;
RTS = 2.0626480624709635516e5;	%arc seconds per radian 
STR = 4.8481368110953599359e-6;	%radians per arc second 

J2000 = 2451545.0;	% 2000 January 1.5 
B1950 = 2433282.423;	% 1950 January 0.923 Besselian epoch 
J1900 = 2415020.0;	% 1900 January 0, 12h UT 
